# Supplementary material for: 4-Chloro-2-{3-chloro-2-[(3,5-dimethyl­piperidin-1-yl)meth­yl]phenyl­sulfan­yl}-6-methoxy­pyrimidine
Source: Acta Crystallogr Sect E Struct Rep Online. 2010 Feb 17;66(Pt 3):o650. doi: 10.1107/S1600536810004599 (PMC2983645; doi:10.1107/S1600536810004599)
Supplement: Supplementary file 1 [file e-66-0o650-sup1.cif]

##############################################################################
###                                                                        ###
###        Electronic paper (Acta Crystallographica Section E)             ###
###                                                                        ###
##############################################################################
#                                                                            #
# This CIF contains the data in a paper accepted for publication in Acta     #
# Crystallographica Section E. It conforms to the requirements of Notes      #
# for Authors for Section E, and has been peer reviewed under the auspices   #
# of the IUCr Commission on Journals.                                        #
#                                                                            #
# Full details of the Crystallographic Information File format               #
# are given in the paper "The Crystallographic Information File (CIF):       #
# a New Standard Archive File for Crystallography" by S. R. Hall, F. H.      #
# Allen and I. D. Brown [Acta Cryst. (1991), A47, 655-685].                  #
#                                                                            #
# The current version of the core CIF dictionary is obtainable from          #
# ftp://ftp.iucr.org/pub/cif_core.dic. The current version number is 2.4.    #
#                                                                            #
# Software is freely available for graphical display of the structure(s) in  #
# this CIF.  For information consult the CIF home page http://www.iucr.org/  #
# cif/home.html                                                              #
#                                                                            #
# This file may be used for bona fide research purposes within the           #
# scientific community so long as proper attribution is given to the journal # 
# article from which it was obtained.                                        #
#                                                                            #
##############################################################################
                                             
data_global
_audit_creation_method     'form.cif (version 2.0)'
_journal_data_validation_number     ?
_journal_date_recd_electronic     2010-01-01
_journal_date_accepted     2010-02-05
_journal_name_full     'Acta Crystallographica, Section E'
_journal_year     2010
_journal_volume     66
_journal_issue      3
_journal_page_first     o650
_journal_page_last     o650
_journal_paper_category     QO
_journal_coeditor_code     PB2021
_publ_contact_author_name     'Mei Zhu'
_publ_contact_author_address
;
College of Chemistry and Chemical Engineering
Luoyang Normal University
Luoyang 471022
P. R. China
;
_publ_contact_author_email     'zhumei@iccas.ac.cn'
_publ_contact_author_fax     '086 379 69810261'
_publ_contact_author_phone     '086 379 69810261'
_publ_section_title
;\
4-Chloro-2-{3-chloro-2-[(3,5-dimethylpiperidin-1-yl)methyl]phenylsulfanyl}-6-\
methoxypyrimidine
;
loop_
    _publ_author_name
    _publ_author_address
    'Guanglong Zou'
;
School of Chemistry and Environmental Science
Guizhou University for Nationalities
Guiyang  550025
People's Republic of China
;
    'Mei Zhu'
;
College of Chemistry and Chemical Engineering
Luoyang Normal University
Luoyang 471022
People's Republic of China
;
_publ_section_synopsis     .
data_I
_audit_creation_method     SHELXL-97
_chemical_name_systematic
;
4-Chloro-2-{3-chloro-2-[(3,5-dimethylpiperidin-1-yl)methyl]phenylsulfanyl}-
6-methoxypyrimidine
;
_chemical_name_common     ?
_chemical_formula_moiety     'C19 H23 Cl2 N3 O S'
_chemical_formula_sum     'C19 H23 Cl2 N3 O S'
_chemical_formula_iupac     'C19 H23 Cl2 N3 O S'
_chemical_formula_weight     412.36
_chemical_melting_point     ?
_symmetry_cell_setting     Triclinic
_symmetry_space_group_name_H-M     P-1
loop_
    _symmetry_equiv_pos_as_xyz
    'x, y, z'
    '-x, -y, -z'
_cell_length_a     8.000(4)
_cell_length_b     11.454(6)
_cell_length_c     12.001(7)
_cell_angle_alpha     87.820(7)
_cell_angle_beta     76.084(6)
_cell_angle_gamma     77.700(6)
_cell_volume     1042.9(10)
_cell_formula_units_Z     2
_cell_measurement_reflns_used     2557
_cell_measurement_theta_min     2.51
_cell_measurement_theta_max     25.94
_cell_measurement_temperature     296(2)
_exptl_crystal_description     block
_exptl_crystal_colour     colourless
_exptl_crystal_size_max     0.39
_exptl_crystal_size_mid     0.37
_exptl_crystal_size_min     0.25
_exptl_crystal_density_diffrn     1.313
_exptl_crystal_density_meas     ?
_exptl_crystal_density_method     'not measured'
_exptl_crystal_F_000     432
_exptl_absorpt_coefficient_mu     0.424
_exptl_absorpt_correction_type     multi-scan
_exptl_absorpt_process_details     '(SADABS; Sheldrick, 1996)'
_exptl_absorpt_correction_T_min     0.8520
_exptl_absorpt_correction_T_max     0.9014
_exptl_special_details
;
 ?
;
_diffrn_ambient_temperature     296(2)
_diffrn_radiation_type     MoK\a
_diffrn_radiation_wavelength     0.71073
_diffrn_radiation_source     'fine-focus sealed tube'
_diffrn_radiation_monochromator     graphite
_diffrn_measurement_device_type     'Bruker SMART APEXII CCD area-detector'
_diffrn_measurement_method     'phi and omega scans'
_diffrn_detector_area_resol_mean     ?
_diffrn_reflns_number     7861
_diffrn_reflns_av_R_equivalents     0.0186
_diffrn_reflns_av_sigmaI/netI     0.0318
_diffrn_reflns_theta_min     2.51
_diffrn_reflns_theta_max     25.50
_diffrn_reflns_theta_full     25.50
_diffrn_measured_fraction_theta_max     0.990
_diffrn_measured_fraction_theta_full     0.990
_diffrn_reflns_limit_h_min     -9
_diffrn_reflns_limit_h_max     9
_diffrn_reflns_limit_k_min     -13
_diffrn_reflns_limit_k_max     13
_diffrn_reflns_limit_l_min     -14
_diffrn_reflns_limit_l_max     14
_diffrn_standards_number     0
_diffrn_standards_interval_count     0
_diffrn_standards_interval_time     0
_diffrn_standards_decay_%     0
_refine_special_details
;
 Refinement of F^2^ against ALL reflections.  The weighted R-factor wR and
 goodness of fit S are based on F^2^, conventional R-factors R are based
 on F, with F set to zero for negative F^2^. The threshold expression of
 F^2^ > 2sigma(F^2^) is used only for calculating R-factors(gt) etc. and is
 not relevant to the choice of reflections for refinement.  R-factors based
 on F^2^ are statistically about twice as large as those based on F, and R-
 factors based on ALL data will be even larger.
;
_reflns_number_total     3848
_reflns_number_gt     2553
_reflns_threshold_expression     >2sigma(I)
_refine_ls_structure_factor_coef     Fsqd
_refine_ls_matrix_type     full
_refine_ls_R_factor_all     0.0732
_refine_ls_R_factor_gt     0.0410
_refine_ls_wR_factor_gt     0.0991
_refine_ls_wR_factor_ref     0.1191
_refine_ls_goodness_of_fit_ref     1.025
_refine_ls_restrained_S_all     1.025
_refine_ls_number_reflns     3848
_refine_ls_number_parameters     238
_refine_ls_number_restraints     0
_refine_ls_hydrogen_treatment     constr
_refine_ls_weighting_scheme     calc
_refine_ls_weighting_details
         'calc w=1/[\s^2^(Fo^2^)+(0.0498P)^2^+0.3748P] where P=(Fo^2^+2Fc^2^)/3'
_atom_sites_solution_hydrogens     geom
_atom_sites_solution_primary     direct
_atom_sites_solution_secondary     difmap
_refine_ls_shift/su_max     0.000
_refine_ls_shift/su_mean     0.000
_refine_diff_density_max     0.301
_refine_diff_density_min     -0.305
_refine_ls_extinction_method     none
_refine_ls_extinction_coef     ?
loop_
    _atom_type_symbol
    _atom_type_description
    _atom_type_scat_dispersion_real
    _atom_type_scat_dispersion_imag
    _atom_type_scat_source
    'C' 'C' 0.0033 0.0016
                         'International Tables Vol C Tables 4.2.6.8 and 6.1.1.4'
    'H' 'H' 0.0000 0.0000
                         'International Tables Vol C Tables 4.2.6.8 and 6.1.1.4'
    'N' 'N' 0.0061 0.0033
                         'International Tables Vol C Tables 4.2.6.8 and 6.1.1.4'
    'O' 'O' 0.0106 0.0060
                         'International Tables Vol C Tables 4.2.6.8 and 6.1.1.4'
    'S' 'S' 0.1246 0.1234
                         'International Tables Vol C Tables 4.2.6.8 and 6.1.1.4'
    'Cl' 'Cl' 0.1484 0.1585
                         'International Tables Vol C Tables 4.2.6.8 and 6.1.1.4'
_computing_data_collection     'APEX2 (Bruker, 2004)'
_computing_cell_refinement     'SAINT (Bruker, 2004)'
_computing_data_reduction     'SAINT (Bruker, 2004)'
_computing_structure_solution     'SHELXS97 (Sheldrick, 2008)'
_computing_structure_refinement     'SHELXL97 (Sheldrick, 2008)'
_computing_molecular_graphics     'SHELXTL (Sheldrick, 2008)'
_computing_publication_material
                             'SHELXTL (Sheldrick, 2008) and PLATON (Spek, 2009)'
loop_
    _atom_site_type_symbol
    _atom_site_label
    _atom_site_fract_x
    _atom_site_fract_y
    _atom_site_fract_z
    _atom_site_U_iso_or_equiv
    _atom_site_adp_type
    _atom_site_calc_flag
    _atom_site_refinement_flags
    _atom_site_occupancy
    _atom_site_disorder_assembly
    _atom_site_disorder_group
    C C1 0.8993(3) 0.4679(2) 0.3790(2) 0.0511(6) Uani d . 1 . .
    C C2 0.7914(4) 0.5783(3) 0.4072(2) 0.0639(7) Uani d . 1 . .
    H H2 0.8031 0.6417 0.3572 0.077 Uiso calc R 1 . .
    C C3 0.6657(4) 0.5951(3) 0.5096(3) 0.0772(10) Uani d . 1 . .
    H H3 0.5913 0.6695 0.5281 0.093 Uiso calc R 1 . .
    C C4 0.6503(4) 0.5026(4) 0.5841(3) 0.0765(10) Uani d . 1 . .
    H H4 0.5657 0.5136 0.6533 0.092 Uiso calc R 1 . .
    C C5 0.7618(4) 0.3926(3) 0.5555(2) 0.0649(8) Uani d . 1 . .
    C C6 0.8897(3) 0.3706(2) 0.4527(2) 0.0517(6) Uani d . 1 . .
    C C7 1.0146(4) 0.2522(3) 0.4215(2) 0.0613(7) Uani d . 1 . .
    H H7A 1.1342 0.2648 0.3977 0.074 Uiso calc R 1 . .
    H H7B 1.0071 0.2019 0.4886 0.074 Uiso calc R 1 . .
    C C8 1.1282(4) 0.1048(3) 0.2685(3) 0.0722(8) Uani d . 1 . .
    H H8A 1.1601 0.0419 0.3206 0.087 Uiso calc R 1 . .
    H H8B 1.2269 0.1439 0.2432 0.087 Uiso calc R 1 . .
    C C9 1.0929(4) 0.0498(3) 0.1644(3) 0.0773(9) Uani d . 1 . .
    H H9 1.0612 0.1145 0.1126 0.093 Uiso calc R 1 . .
    C C10 0.9343(4) -0.0090(3) 0.2069(3) 0.0838(10) Uani d . 1 . .
    H H10A 0.9048 -0.0403 0.1418 0.101 Uiso calc R 1 . .
    H H10B 0.9647 -0.0753 0.2562 0.101 Uiso calc R 1 . .
    C C11 0.7761(4) 0.0801(3) 0.2730(3) 0.0867(10) Uani d . 1 . .
    H H11 0.7438 0.1436 0.2202 0.104 Uiso calc R 1 . .
    C C12 0.8245(4) 0.1367(3) 0.3699(3) 0.0757(9) Uani d . 1 . .
    H H12A 0.7247 0.1972 0.4083 0.091 Uiso calc R 1 . .
    H H12B 0.8503 0.0761 0.4256 0.091 Uiso calc R 1 . .
    C C13 1.2537(5) -0.0357(3) 0.1000(3) 0.1102(13) Uani d . 1 . .
    H H13A 1.3485 0.0055 0.0749 0.165 Uiso calc R 1 . .
    H H13B 1.2284 -0.0676 0.0345 0.165 Uiso calc R 1 . .
    H H13C 1.2871 -0.0998 0.1494 0.165 Uiso calc R 1 . .
    C C14 0.6166(5) 0.0238(4) 0.3187(5) 0.151(2) Uani d . 1 . .
    H H14A 0.6428 -0.0360 0.3738 0.226 Uiso calc R 1 . .
    H H14B 0.5894 -0.0124 0.2562 0.226 Uiso calc R 1 . .
    H H14C 0.5174 0.0844 0.3547 0.226 Uiso calc R 1 . .
    C C15 0.9754(3) 0.4023(2) 0.14901(19) 0.0466(6) Uani d . 1 . .
    C C16 1.0372(3) 0.3253(2) -0.0292(2) 0.0483(6) Uani d . 1 . .
    C C17 0.8596(3) 0.3280(2) -0.0188(2) 0.0528(6) Uani d . 1 . .
    H H17 0.8179 0.3030 -0.0778 0.063 Uiso calc R 1 . .
    C C18 0.7513(3) 0.3697(2) 0.0833(2) 0.0500(6) Uani d . 1 . .
    C C19 1.3329(4) 0.2760(3) -0.1362(3) 0.0729(8) Uani d . 1 . .
    H H19A 1.3525 0.3554 -0.1317 0.109 Uiso calc R 1 . .
    H H19B 1.3998 0.2398 -0.2085 0.109 Uiso calc R 1 . .
    H H19C 1.3695 0.2292 -0.0749 0.109 Uiso calc R 1 . .
    Cl Cl1 0.73889(14) 0.27940(11) 0.65587(8) 0.1117(4) Uani d . 1 . .
    Cl Cl2 0.52759(9) 0.37327(8) 0.10766(6) 0.0780(3) Uani d . 1 . .
    N N1 0.9758(3) 0.19101(19) 0.32894(19) 0.0585(6) Uani d . 1 . .
    N N2 0.8031(3) 0.40866(18) 0.16994(16) 0.0497(5) Uani d . 1 . .
    N N3 1.0978(3) 0.36245(17) 0.05379(16) 0.0480(5) Uani d . 1 . .
    O O1 1.1505(2) 0.28158(17) -0.12653(14) 0.0651(5) Uani d . 1 . .
    S S1 1.06955(9) 0.45367(7) 0.25092(6) 0.0613(2) Uani d . 1 . .
loop_
    _atom_site_aniso_label
    _atom_site_aniso_U_11
    _atom_site_aniso_U_22
    _atom_site_aniso_U_33
    _atom_site_aniso_U_12
    _atom_site_aniso_U_13
    _atom_site_aniso_U_23
    C1 0.0428(14) 0.0719(18) 0.0443(13) -0.0167(13) -0.0152(11) -0.0130(13)
    C2 0.0580(18) 0.0735(19) 0.0658(18) -0.0100(15) -0.0263(15) -0.0174(15)
    C3 0.0500(18) 0.095(2) 0.088(2) -0.0002(16) -0.0258(17) -0.043(2)
    C4 0.0440(17) 0.127(3) 0.0581(18) -0.0211(19) -0.0025(13) -0.0381(19)
    C5 0.0497(16) 0.102(2) 0.0489(15) -0.0256(16) -0.0123(12) -0.0129(15)
    C6 0.0387(14) 0.0765(18) 0.0458(14) -0.0172(13) -0.0144(11) -0.0118(13)
    C7 0.0502(16) 0.0762(19) 0.0630(17) -0.0127(14) -0.0235(13) -0.0044(14)
    C8 0.0544(18) 0.075(2) 0.086(2) -0.0077(15) -0.0158(15) -0.0109(16)
    C9 0.088(2) 0.0613(19) 0.084(2) -0.0076(17) -0.0285(18) -0.0092(16)
    C10 0.090(2) 0.063(2) 0.104(3) -0.0093(18) -0.038(2) -0.0161(18)
    C11 0.069(2) 0.078(2) 0.126(3) -0.0152(17) -0.044(2) -0.019(2)
    C12 0.0523(18) 0.080(2) 0.096(2) -0.0149(15) -0.0165(16) -0.0183(17)
    C13 0.120(3) 0.099(3) 0.097(3) -0.015(2) -0.003(2) -0.023(2)
    C14 0.081(3) 0.149(4) 0.234(6) -0.048(3) -0.028(3) -0.070(4)
    C15 0.0469(15) 0.0525(15) 0.0424(13) -0.0118(12) -0.0128(11) -0.0016(11)
    C16 0.0533(16) 0.0477(14) 0.0413(13) -0.0097(11) -0.0065(11) -0.0045(11)
    C17 0.0575(16) 0.0600(16) 0.0461(14) -0.0163(13) -0.0179(12) -0.0061(12)
    C18 0.0462(15) 0.0567(15) 0.0498(14) -0.0110(12) -0.0159(12) -0.0012(12)
    C19 0.0481(17) 0.087(2) 0.0704(19) -0.0035(15) 0.0056(14) -0.0227(16)
    Cl1 0.1161(8) 0.1555(10) 0.0669(5) -0.0582(7) -0.0048(5) 0.0201(6)
    Cl2 0.0450(4) 0.1197(7) 0.0740(5) -0.0198(4) -0.0189(3) -0.0135(4)
    N1 0.0447(13) 0.0622(14) 0.0712(14) -0.0079(11) -0.0197(11) -0.0128(11)
    N2 0.0428(12) 0.0640(13) 0.0436(11) -0.0108(10) -0.0120(9) -0.0063(9)
    N3 0.0459(12) 0.0536(12) 0.0436(11) -0.0111(9) -0.0076(9) -0.0041(9)
    O1 0.0607(12) 0.0770(13) 0.0517(11) -0.0109(10) -0.0021(9) -0.0198(9)
    S1 0.0499(4) 0.0947(6) 0.0468(4) -0.0301(4) -0.0108(3) -0.0118(3)
_geom_special_details
;
 All esds (except the esd in the dihedral angle between two l.s. planes)
 are estimated using the full covariance matrix.  The cell esds are taken
 into account individually in the estimation of esds in distances, angles
 and torsion angles; correlations between esds in cell parameters are only
 used when they are defined by crystal symmetry.  An approximate (isotropic)
 treatment of cell esds is used for estimating esds involving l.s. planes.
;
loop_
    _geom_bond_atom_site_label_1
    _geom_bond_atom_site_label_2
    _geom_bond_site_symmetry_2
    _geom_bond_distance
    _geom_bond_publ_flag
    C1 C2 . 1.374(4) ?
    C1 C6 . 1.400(4) ?
    C1 S1 . 1.778(3) ?
    C2 C3 . 1.378(4) ?
    C2 H2 . 0.9300 ?
    C3 C4 . 1.367(5) ?
    C3 H3 . 0.9300 ?
    C4 C5 . 1.381(4) ?
    C4 H4 . 0.9300 ?
    C5 C6 . 1.392(4) ?
    C5 Cl1 . 1.744(3) ?
    C6 C7 . 1.504(4) ?
    C7 N1 . 1.462(3) ?
    C7 H7A . 0.9700 ?
    C7 H7B . 0.9700 ?
    C8 N1 . 1.450(3) ?
    C8 C9 . 1.531(4) ?
    C8 H8A . 0.9700 ?
    C8 H8B . 0.9700 ?
    C9 C13 . 1.501(5) ?
    C9 C10 . 1.533(4) ?
    C9 H9 . 0.9800 ?
    C10 C11 . 1.517(4) ?
    C10 H10A . 0.9700 ?
    C10 H10B . 0.9700 ?
    C11 C12 . 1.518(4) ?
    C11 C14 . 1.527(5) ?
    C11 H11 . 0.9800 ?
    C12 N1 . 1.451(3) ?
    C12 H12A . 0.9700 ?
    C12 H12B . 0.9700 ?
    C13 H13A . 0.9600 ?
    C13 H13B . 0.9600 ?
    C13 H13C . 0.9600 ?
    C14 H14A . 0.9600 ?
    C14 H14B . 0.9600 ?
    C14 H14C . 0.9600 ?
    C15 N2 . 1.327(3) ?
    C15 N3 . 1.336(3) ?
    C15 S1 . 1.759(2) ?
    C16 N3 . 1.327(3) ?
    C16 O1 . 1.334(3) ?
    C16 C17 . 1.390(3) ?
    C17 C18 . 1.356(3) ?
    C17 H17 . 0.9300 ?
    C18 N2 . 1.331(3) ?
    C18 Cl2 . 1.735(3) ?
    C19 O1 . 1.423(3) ?
    C19 H19A . 0.9600 ?
    C19 H19B . 0.9600 ?
    C19 H19C . 0.9600 ?
loop_
    _geom_angle_atom_site_label_1
    _geom_angle_atom_site_label_2
    _geom_angle_atom_site_label_3
    _geom_angle_site_symmetry_1
    _geom_angle_site_symmetry_3
    _geom_angle
    _geom_angle_publ_flag
    C2 C1 C6 . . 122.1(2) ?
    C2 C1 S1 . . 118.1(2) ?
    C6 C1 S1 . . 119.5(2) ?
    C1 C2 C3 . . 120.0(3) ?
    C1 C2 H2 . . 120.0 ?
    C3 C2 H2 . . 120.0 ?
    C4 C3 C2 . . 120.1(3) ?
    C4 C3 H3 . . 119.9 ?
    C2 C3 H3 . . 119.9 ?
    C3 C4 C5 . . 119.2(3) ?
    C3 C4 H4 . . 120.4 ?
    C5 C4 H4 . . 120.4 ?
    C4 C5 C6 . . 122.9(3) ?
    C4 C5 Cl1 . . 116.9(2) ?
    C6 C5 Cl1 . . 120.1(2) ?
    C5 C6 C1 . . 115.7(3) ?
    C5 C6 C7 . . 123.5(3) ?
    C1 C6 C7 . . 120.8(2) ?
    N1 C7 C6 . . 112.1(2) ?
    N1 C7 H7A . . 109.2 ?
    C6 C7 H7A . . 109.2 ?
    N1 C7 H7B . . 109.2 ?
    C6 C7 H7B . . 109.2 ?
    H7A C7 H7B . . 107.9 ?
    N1 C8 C9 . . 111.9(2) ?
    N1 C8 H8A . . 109.2 ?
    C9 C8 H8A . . 109.2 ?
    N1 C8 H8B . . 109.2 ?
    C9 C8 H8B . . 109.2 ?
    H8A C8 H8B . . 107.9 ?
    C13 C9 C8 . . 111.4(3) ?
    C13 C9 C10 . . 112.8(3) ?
    C8 C9 C10 . . 107.9(3) ?
    C13 C9 H9 . . 108.2 ?
    C8 C9 H9 . . 108.2 ?
    C10 C9 H9 . . 108.2 ?
    C11 C10 C9 . . 111.0(3) ?
    C11 C10 H10A . . 109.4 ?
    C9 C10 H10A . . 109.4 ?
    C11 C10 H10B . . 109.4 ?
    C9 C10 H10B . . 109.4 ?
    H10A C10 H10B . . 108.0 ?
    C12 C11 C10 . . 110.0(3) ?
    C12 C11 C14 . . 110.9(3) ?
    C10 C11 C14 . . 112.3(3) ?
    C12 C11 H11 . . 107.8 ?
    C10 C11 H11 . . 107.8 ?
    C14 C11 H11 . . 107.8 ?
    N1 C12 C11 . . 112.1(3) ?
    N1 C12 H12A . . 109.2 ?
    C11 C12 H12A . . 109.2 ?
    N1 C12 H12B . . 109.2 ?
    C11 C12 H12B . . 109.2 ?
    H12A C12 H12B . . 107.9 ?
    C9 C13 H13A . . 109.5 ?
    C9 C13 H13B . . 109.5 ?
    H13A C13 H13B . . 109.5 ?
    C9 C13 H13C . . 109.5 ?
    H13A C13 H13C . . 109.5 ?
    H13B C13 H13C . . 109.5 ?
    C11 C14 H14A . . 109.5 ?
    C11 C14 H14B . . 109.5 ?
    H14A C14 H14B . . 109.5 ?
    C11 C14 H14C . . 109.5 ?
    H14A C14 H14C . . 109.5 ?
    H14B C14 H14C . . 109.5 ?
    N2 C15 N3 . . 127.9(2) ?
    N2 C15 S1 . . 120.94(18) ?
    N3 C15 S1 . . 111.10(18) ?
    N3 C16 O1 . . 119.2(2) ?
    N3 C16 C17 . . 122.8(2) ?
    O1 C16 C17 . . 118.0(2) ?
    C18 C17 C16 . . 115.4(2) ?
    C18 C17 H17 . . 122.3 ?
    C16 C17 H17 . . 122.3 ?
    N2 C18 C17 . . 124.9(2) ?
    N2 C18 Cl2 . . 115.60(19) ?
    C17 C18 Cl2 . . 119.48(19) ?
    O1 C19 H19A . . 109.5 ?
    O1 C19 H19B . . 109.5 ?
    H19A C19 H19B . . 109.5 ?
    O1 C19 H19C . . 109.5 ?
    H19A C19 H19C . . 109.5 ?
    H19B C19 H19C . . 109.5 ?
    C8 N1 C12 . . 111.5(2) ?
    C8 N1 C7 . . 111.9(2) ?
    C12 N1 C7 . . 111.8(2) ?
    C15 N2 C18 . . 113.9(2) ?
    C16 N3 C15 . . 115.1(2) ?
    C16 O1 C19 . . 118.0(2) ?
    C15 S1 C1 . . 103.40(12) ?
loop_
    _geom_torsion_atom_site_label_1
    _geom_torsion_atom_site_label_2
    _geom_torsion_atom_site_label_3
    _geom_torsion_atom_site_label_4
    _geom_torsion_site_symmetry_1
    _geom_torsion_site_symmetry_2
    _geom_torsion_site_symmetry_3
    _geom_torsion_site_symmetry_4
    _geom_torsion
    _geom_torsion_publ_flag
    C6 C1 C2 C3 . . . . -1.7(4) ?
    S1 C1 C2 C3 . . . . -175.51(19) ?
    C1 C2 C3 C4 . . . . 1.2(4) ?
    C2 C3 C4 C5 . . . . 0.0(4) ?
    C3 C4 C5 C6 . . . . -0.7(4) ?
    C3 C4 C5 Cl1 . . . . 178.5(2) ?
    C4 C5 C6 C1 . . . . 0.1(4) ?
    Cl1 C5 C6 C1 . . . . -178.95(17) ?
    C4 C5 C6 C7 . . . . 178.6(2) ?
    Cl1 C5 C6 C7 . . . . -0.5(3) ?
    C2 C1 C6 C5 . . . . 1.0(3) ?
    S1 C1 C6 C5 . . . . 174.74(17) ?
    C2 C1 C6 C7 . . . . -177.5(2) ?
    S1 C1 C6 C7 . . . . -3.8(3) ?
    C5 C6 C7 N1 . . . . 109.8(3) ?
    C1 C6 C7 N1 . . . . -71.8(3) ?
    N1 C8 C9 C13 . . . . 177.8(3) ?
    N1 C8 C9 C10 . . . . -57.8(3) ?
    C13 C9 C10 C11 . . . . 179.1(3) ?
    C8 C9 C10 C11 . . . . 55.6(4) ?
    C9 C10 C11 C12 . . . . -54.9(4) ?
    C9 C10 C11 C14 . . . . -178.9(3) ?
    C10 C11 C12 N1 . . . . 55.2(4) ?
    C14 C11 C12 N1 . . . . 180.0(3) ?
    N3 C16 C17 C18 . . . . -1.0(4) ?
    O1 C16 C17 C18 . . . . 178.0(2) ?
    C16 C17 C18 N2 . . . . 1.2(4) ?
    C16 C17 C18 Cl2 . . . . -178.17(19) ?
    C9 C8 N1 C12 . . . . 59.6(3) ?
    C9 C8 N1 C7 . . . . -174.4(2) ?
    C11 C12 N1 C8 . . . . -57.7(3) ?
    C11 C12 N1 C7 . . . . 176.2(2) ?
    C6 C7 N1 C8 . . . . 157.2(2) ?
    C6 C7 N1 C12 . . . . -76.9(3) ?
    N3 C15 N2 C18 . . . . -0.1(4) ?
    S1 C15 N2 C18 . . . . 178.03(18) ?
    C17 C18 N2 C15 . . . . -0.7(4) ?
    Cl2 C18 N2 C15 . . . . 178.70(18) ?
    O1 C16 N3 C15 . . . . -178.6(2) ?
    C17 C16 N3 C15 . . . . 0.4(3) ?
    N2 C15 N3 C16 . . . . 0.2(4) ?
    S1 C15 N3 C16 . . . . -178.04(17) ?
    N3 C16 O1 C19 . . . . 0.5(3) ?
    C17 C16 O1 C19 . . . . -178.5(2) ?
    N2 C15 S1 C1 . . . . 15.0(2) ?
    N3 C15 S1 C1 . . . . -166.64(18) ?
    C2 C1 S1 C15 . . . . -95.9(2) ?
    C6 C1 S1 C15 . . . . 90.2(2) ?
