# Supplementary material for: 4-Chloro-2-{3-chloro-2-[(3,5-dimethyl­piperidin-1-yl)meth­yl]phenyl­sulfan­yl}-6-methoxy­pyrimidine
Source: Acta Crystallogr Sect E Struct Rep Online. 2010 Feb 17;66(Pt 3):o650. doi: 10.1107/S1600536810004599 (PMC2983645; doi:10.1107/S1600536810004599)
Supplement: Supplementary file 2 [file e-66-0o650-Isup2.hkl]

# 
# h,k,l, Fc-squared, Fo-squared, sigma(Fo-squared) and status flag 
# 
data_I
_shelx_title ' B in P-1' 
_shelx_refln_list_code          4 
_shelx_F_calc_maximum      151.59 
_exptl_crystal_F_000       432.00 
_reflns_d_resolution_high  0.8255 
 
loop_ 
 _symmetry_equiv_pos_as_xyz 
 'x, y, z' 
 '-x, -y, -z' 
 
_cell_length_a     8.0001 
_cell_length_b    11.4544 
_cell_length_c    12.0014 
_cell_angle_alpha  87.820 
_cell_angle_beta   76.084 
_cell_angle_gamma  77.700 
 
_shelx_F_squared_multiplier     1.000 
 
loop_ 
 _refln_index_h 
 _refln_index_k 
 _refln_index_l 
 _refln_F_squared_calc 
 _refln_F_squared_meas 
 _refln_F_squared_sigma 
 _refln_observed_status 
   1   0   0     9365.72     9532.61    108.90 o 
   2   0   0       24.55       29.51      2.10 o 
   3   0   0      123.44      124.44      2.36 o 
   4   0   0      128.99      115.99      3.29 o 
   5   0   0      146.85      144.48      3.40 o 
   6   0   0        5.21        4.07      1.41 o 
   7   0   0      118.77      115.51     11.09 o 
   8   0   0        3.88        7.24      7.95 o 
   9   0   0        9.00        9.58      9.62 o 
  -9   1   0       34.89       35.46     11.09 o 
  -8   1   0       11.98       17.76      8.89 o 
  -7   1   0      105.20      107.66     11.28 o 
  -6   1   0       46.18       61.03      5.41 o 
  -5   1   0       31.58       41.57      2.27 o 
  -4   1   0      179.37      178.28      3.36 o 
  -3   1   0     1578.70     1609.13     10.97 o 
  -2   1   0       88.46       88.43      1.84 o 
  -1   1   0     1584.77     1590.88      9.45 o 
   1   1   0      619.59      664.13      5.89 o 
   2   1   0      551.68      564.05      6.18 o 
   3   1   0     1005.55     1108.39      8.27 o 
   4   1   0      731.45      728.58      6.71 o 
   5   1   0     1298.64     1263.33     10.46 o 
   6   1   0       12.01       17.50      1.77 o 
   7   1   0      140.98      144.52     11.74 o 
   8   1   0        1.00        2.27      7.44 o 
   9   1   0       10.57       17.85      9.65 o 
  -8   2   0       51.85       63.37     11.25 o 
  -7   2   0      177.72      160.48     12.40 o 
  -6   2   0      631.39      614.38      7.82 o 
  -5   2   0        2.70        1.60      1.17 o 
  -4   2   0      889.60      905.58      8.27 o 
  -3   2   0       22.03       29.13      1.61 o 
  -2   2   0      183.78      202.05      2.89 o 
  -1   2   0      100.45      123.31      1.99 o 
   0   2   0      542.09      548.04      4.90 o 
   1   2   0        1.09        1.38      0.48 o 
   2   2   0      144.10      156.57      2.34 o 
   3   2   0        7.49        5.62      0.95 o 
   4   2   0        0.58       -0.89      1.03 o 
   5   2   0      280.77      269.73      4.38 o 
   6   2   0       21.22       22.78      1.91 o 
   7   2   0      229.88      245.68     11.24 o 
   8   2   0        1.45        3.19      7.40 o 
   9   2   0       76.86       94.77     13.39 o 
  -8   3   0       16.85       16.24      8.77 o 
  -7   3   0        9.04       13.67      7.46 o 
  -6   3   0        2.04        4.75      1.73 o 
  -5   3   0       45.96       48.00      3.49 o 
  -4   3   0      730.51      698.59      7.37 o 
  -3   3   0       34.45       46.53      2.06 o 
  -2   3   0        0.33        0.67      0.73 o 
  -1   3   0      437.92      432.29      4.24 o 
   0   3   0     4692.94     4982.54     31.66 o 
   1   3   0        3.32        5.64      1.69 o 
   2   3   0      378.74      375.94      3.91 o 
   3   3   0      771.02      800.75      6.74 o 
   4   3   0      464.73      548.59      8.40 o 
   5   3   0      147.00      163.65      3.56 o 
   6   3   0        8.71        5.35      1.47 o 
   7   3   0      118.81      106.81      5.59 o 
   8   3   0       29.07       41.64      9.49 o 
   9   3   0       63.72       62.18     11.97 o 
  -8   4   0        0.25       -4.30      6.94 o 
  -7   4   0       11.81       13.18      7.58 o 
  -6   4   0        3.47        4.55      2.33 o 
  -5   4   0        4.94        7.24      1.72 o 
  -4   4   0       76.03       78.10      2.93 o 
  -3   4   0     1473.19     1543.89     11.84 o 
  -2   4   0       96.69      132.15      3.51 o 
  -1   4   0        9.03        5.96      0.96 o 
   0   4   0      245.55      246.10      4.03 o 
   1   4   0      468.89      435.21      5.38 o 
   2   4   0      337.83      330.71      3.85 o 
   3   4   0      544.40      545.32      5.55 o 
   4   4   0       86.30      105.25      2.82 o 
   5   4   0      157.71      145.86      5.04 o 
   6   4   0       23.83       30.32      2.19 o 
   7   4   0       15.52        9.88      3.11 o 
   8   4   0       43.17       31.49      9.00 o 
   9   4   0       35.75       39.16     10.43 o 
  -7   5   0        1.99       -2.41      6.43 o 
  -6   5   0        1.86       -1.24      2.62 o 
  -5   5   0       32.22       33.62      2.91 o 
  -4   5   0      186.94      179.29      4.20 o 
  -3   5   0      264.81      283.52      5.75 o 
  -2   5   0      620.31      598.32      6.36 o 
  -1   5   0       57.63       60.51      2.11 o 
   0   5   0      110.49      119.97      3.79 o 
   1   5   0      282.30      259.23      4.44 o 
   2   5   0       10.84       13.25      1.21 o 
   3   5   0      492.32      453.64      5.28 o 
   4   5   0      176.68      181.93      3.68 o 
   5   5   0        1.90        2.77      1.34 o 
   6   5   0        7.70        1.55      6.33 o 
   7   5   0      219.37      224.66      7.21 o 
   8   5   0       18.82       19.55      8.38 o 
   9   5   0        0.06      -11.75      7.83 o 
  -6   6   0        5.43        2.58      2.40 o 
  -5   6   0      117.84      123.33      5.23 o 
  -4   6   0       16.66       26.25      2.50 o 
  -3   6   0       13.08       10.93      1.83 o 
  -2   6   0       95.99      116.86      3.19 o 
  -1   6   0      129.17      134.60      2.83 o 
   0   6   0      107.91      100.32      3.26 o 
   1   6   0       91.62       89.21      3.16 o 
   2   6   0      415.06      419.25      4.89 o 
   3   6   0      321.26      304.55      4.53 o 
   4   6   0      132.40      145.80      3.60 o 
   5   6   0       41.31       43.33      4.00 o 
   6   6   0       10.31        5.26      1.77 o 
   7   6   0       82.02       69.46      5.04 o 
   8   6   0        8.53       13.07      7.76 o 
   9   6   0        7.72        0.09      8.41 o 
  -6   7   0       27.57       30.25      4.34 o 
  -5   7   0      156.31      157.25      5.55 o 
  -4   7   0        1.52        5.54      2.20 o 
  -3   7   0       16.74       14.34      2.39 o 
  -2   7   0       25.78       25.74      2.54 o 
  -1   7   0       72.95       72.88      3.35 o 
   0   7   0       12.46       10.51      4.09 o 
   1   7   0        6.10        0.99      1.43 o 
   2   7   0      450.94      439.05      7.98 o 
   3   7   0        0.85        0.78      2.11 o 
   4   7   0        9.00        5.13      1.71 o 
   5   7   0      144.47      136.74      7.94 o 
   6   7   0       27.83       40.52      2.79 o 
   7   7   0       12.46        6.16      4.24 o 
   8   7   0        2.19        1.61      7.30 o 
  -6   8   0        3.06        4.55      3.19 o 
  -5   8   0       48.16       43.89      3.97 o 
  -4   8   0        0.49       -2.18      2.14 o 
  -3   8   0       14.09       22.71      2.92 o 
  -2   8   0        3.73        5.47      2.23 o 
  -1   8   0      103.03      104.32      4.12 o 
   0   8   0       38.75       43.11      3.08 o 
   1   8   0       49.84       46.87      4.10 o 
   2   8   0        1.48        2.28      3.36 o 
   3   8   0       46.90       46.81      4.73 o 
   4   8   0       40.28       38.64      3.03 o 
   5   8   0       57.00       66.75      7.26 o 
   6   8   0       82.71       86.69      4.33 o 
   7   8   0        0.82        0.09      3.26 o 
  -5   9   0        1.09        2.50      3.24 o 
  -4   9   0        0.65       -1.47      5.37 o 
  -3   9   0        8.15       12.42      2.80 o 
  -2   9   0       72.49       86.95      4.44 o 
  -1   9   0       29.56       24.35      3.62 o 
   0   9   0       35.29       35.56      3.15 o 
   1   9   0       72.25       77.67      3.96 o 
   2   9   0        9.70       10.58      3.99 o 
   3   9   0        3.48       -1.24      1.75 o 
   4   9   0      190.98      199.02      5.65 o 
   5   9   0       18.25       21.79      2.88 o 
   6   9   0       88.52       89.54      4.36 o 
   7   9   0       13.41        6.73      3.88 o 
   8   9   0       44.31       39.62      6.04 o 
  -4  10   0        3.70       -2.57      3.62 o 
  -3  10   0        0.64       -1.88      3.78 o 
  -2  10   0        5.91        7.80      3.08 o 
  -1  10   0        0.23       -1.23      2.06 o 
   0  10   0        0.02        3.45      2.20 o 
   1  10   0       21.83       16.99      2.87 o 
   2  10   0        6.76        6.87      2.50 o 
   3  10   0       15.46       15.94      2.74 o 
   4  10   0        8.26        8.29      2.45 o 
   5  10   0        8.91        4.89      2.89 o 
   6  10   0       42.57       42.91      3.63 o 
   7  10   0       15.67       23.45      5.19 o 
  -4  11   0        1.56       -2.85      5.65 o 
  -3  11   0        0.45        2.02      2.92 o 
  -2  11   0        3.35       -0.61      2.99 o 
  -1  11   0        0.01       -1.67      2.66 o 
   0  11   0       18.58       20.28      4.18 o 
   1  11   0       11.61        8.38      2.66 o 
   2  11   0        7.12        5.95      2.63 o 
   3  11   0        0.01       -0.93      3.12 o 
   4  11   0        1.32        0.55      2.40 o 
   5  11   0        5.42        2.69      2.55 o 
   6  11   0       22.46       19.60      6.05 o 
   7  11   0        5.47        1.29      4.25 o 
  -2  12   0        5.61        5.70      3.13 o 
  -1  12   0        6.47        2.10      2.78 o 
   0  12   0        4.32        5.43      2.82 o 
   1  12   0        6.36        6.12      3.24 o 
   2  12   0       24.10       15.61      4.86 o 
   3  12   0        0.03       -0.87      2.23 o 
   4  12   0        3.18       -0.40      2.47 o 
   5  12   0       49.86       56.92      5.72 o 
   6  12   0       17.93       16.29      3.80 o 
  -1  13   0        0.52        1.82      2.89 o 
   0  13   0        0.02       -3.89      3.27 o 
   1  13   0        0.89        1.27      2.74 o 
   2  13   0       13.55        9.32      3.14 o 
   3  13   0        2.49       -0.81      2.51 o 
   4  13   0        0.63        2.65      3.99 o 
   5  13   0        7.12        7.17      3.30 o 
  -4 -13   1        7.63        8.64      3.21 o 
  -3 -13   1        8.45        9.85      3.17 o 
  -2 -13   1        3.40        7.11      3.26 o 
  -1 -13   1        0.31       -3.58      2.39 o 
   0 -13   1        0.11        1.60      8.51 o 
   1 -13   1        1.68       -1.66      2.75 o 
  -6 -12   1        7.16        5.68      3.11 o 
  -5 -12   1        4.47        2.57      6.10 o 
  -4 -12   1       27.49       34.43      5.79 o 
  -3 -12   1        2.47       -1.75      2.38 o 
  -2 -12   1        0.45       -0.36      2.42 o 
  -1 -12   1        0.01        0.00      2.37 o 
   0 -12   1        2.69        4.05      2.72 o 
   1 -12   1       12.77        5.91      3.04 o 
   2 -12   1       13.36       13.76      3.28 o 
  -6 -11   1       13.98       18.90      3.29 o 
  -5 -11   1        4.58        0.26      2.53 o 
  -4 -11   1        0.72       -1.54      2.37 o 
  -3 -11   1        1.86        0.35      2.28 o 
  -2 -11   1        0.08       -3.22      2.43 o 
  -1 -11   1       25.33       23.21      7.09 o 
   0 -11   1        0.48       -1.23      2.27 o 
   1 -11   1        5.44        8.21      2.97 o 
   2 -11   1        0.56       -1.00      2.83 o 
   3 -11   1        1.25       -0.19      5.55 o 
   4 -11   1        0.04       -0.99      2.93 o 
  -7 -10   1        5.09        5.19      4.13 o 
  -6 -10   1        6.45        1.55      2.50 o 
  -5 -10   1       18.69       17.90      3.27 o 
  -4 -10   1       33.23       35.76      3.52 o 
  -3 -10   1       31.64       39.72      3.50 o 
  -2 -10   1       11.54       12.94      2.68 o 
  -1 -10   1        4.59        1.49      2.26 o 
   0 -10   1       23.00       23.70      5.08 o 
   1 -10   1        2.31        2.68      2.24 o 
   2 -10   1        0.60        1.38      2.29 o 
   3 -10   1        4.29        2.73      4.07 o 
   4 -10   1        1.32        1.62      2.57 o 
   5 -10   1       44.68       47.37     10.46 o 
  -7  -9   1       17.87       23.36      4.82 o 
  -6  -9   1       12.96       16.52      2.80 o 
  -5  -9   1        0.45       -3.27      3.07 o 
  -4  -9   1        7.21        2.87      2.19 o 
  -3  -9   1       13.24       17.87      2.66 o 
  -2  -9   1        0.44       -2.14      1.87 o 
  -1  -9   1        0.25       -2.82      2.99 o 
   0  -9   1       14.07       11.90      2.47 o 
   1  -9   1        6.84        7.80      3.57 o 
   2  -9   1        9.15       16.44      2.78 o 
   3  -9   1        0.13       -2.22      2.03 o 
   4  -9   1        2.53        1.22      2.45 o 
   5  -9   1       24.13       23.07      3.97 o 
  -7  -8   1        0.48        1.45      3.38 o 
  -6  -8   1      112.54      105.86      6.04 o 
  -5  -8   1        6.13        4.71      2.48 o 
  -4  -8   1       28.74       28.55      2.88 o 
  -3  -8   1       33.04       29.56      5.06 o 
  -2  -8   1       21.23       20.64      2.47 o 
  -1  -8   1      258.58      249.92      7.24 o 
   0  -8   1      131.22      127.52      4.38 o 
   1  -8   1       51.33       61.95      3.51 o 
   2  -8   1       14.26       13.36      2.50 o 
   3  -8   1        1.57        4.21      2.31 o 
   4  -8   1       14.50        6.02      2.64 o 
   5  -8   1        5.21        5.76      3.23 o 
  -8  -7   1       25.74       19.64      8.09 o 
  -7  -7   1      135.56      144.10      7.11 o 
  -6  -7   1      102.32       97.64      3.78 o 
  -5  -7   1       31.81       32.90      2.57 o 
  -4  -7   1      161.00      163.81      4.12 o 
  -3  -7   1        1.09        0.64      2.99 o 
  -2  -7   1        6.15        7.04      1.75 o 
  -1  -7   1      134.36      127.80      4.00 o 
   0  -7   1       44.25       45.85      2.79 o 
   1  -7   1       81.12       81.56      3.59 o 
   2  -7   1       41.08       32.32      2.70 o 
   3  -7   1      229.77      238.73      5.82 o 
   4  -7   1       23.96       21.75      2.85 o 
   5  -7   1        3.70       -0.56      2.31 o 
  -8  -6   1       34.95       44.38      9.58 o 
  -7  -6   1      249.61      266.23     14.08 o 
  -6  -6   1       14.53       16.86      2.20 o 
  -5  -6   1        5.03        4.47      1.67 o 
  -4  -6   1        9.33        9.14      2.83 o 
  -3  -6   1      371.33      382.09      5.22 o 
  -2  -6   1      323.51      324.93      4.38 o 
  -1  -6   1       43.75       47.88      2.62 o 
   0  -6   1      520.58      536.10      7.28 o 
   1  -6   1      221.25      214.76      4.65 o 
   2  -6   1       35.25       35.00      2.09 o 
   3  -6   1      109.94      109.30      3.43 o 
   4  -6   1      328.27      311.80      5.57 o 
   5  -6   1        0.57        0.90      1.91 o 
   6  -6   1        6.97        4.96      4.20 o 
  -9  -5   1       68.68       73.71     11.90 o 
  -8  -5   1       10.63       13.83      8.02 o 
  -7  -5   1      148.31      137.19     11.25 o 
  -6  -5   1       20.54       18.35      2.01 o 
  -5  -5   1      314.05      286.31      4.97 o 
  -4  -5   1        0.69        3.09      1.79 o 
  -3  -5   1        5.84        9.44      1.39 o 
  -2  -5   1      751.45      761.37      6.84 o 
  -1  -5   1      134.92      129.47      3.32 o 
   0  -5   1        0.33        3.06      1.15 o 
   1  -5   1      550.18      534.16      5.32 o 
   2  -5   1      117.08      120.52      2.93 o 
   3  -5   1       47.48       51.03      2.44 o 
   4  -5   1        7.31       14.98      1.87 o 
   5  -5   1       11.90       12.28      2.03 o 
   6  -5   1       98.97       95.60      7.64 o 
   7  -5   1        1.51       -0.62      6.66 o 
  -9  -4   1       32.22       42.17     10.93 o 
  -8  -4   1        0.05       -2.87      7.10 o 
  -7  -4   1       66.14       71.18      9.76 o 
  -6  -4   1        2.37        0.12      1.33 o 
  -5  -4   1      600.92      559.76      9.04 o 
  -4  -4   1      981.37      994.88      8.78 o 
  -3  -4   1      781.70      850.56      7.52 o 
  -2  -4   1      910.88      915.68      7.40 o 
  -1  -4   1      311.76      332.22      4.71 o 
   0  -4   1     4389.76     4421.96     29.32 o 
   1  -4   1      615.11      662.22      5.78 o 
   2  -4   1      641.69      670.82      6.52 o 
   3  -4   1        0.03        2.39      1.12 o 
   4  -4   1       36.84       46.59      2.44 o 
   5  -4   1       47.49       53.20      4.23 o 
   6  -4   1        1.08        3.94      2.97 o 
   7  -4   1        0.04       -0.62      6.50 o 
   8  -4   1        1.02        5.81      7.95 o 
  -9  -3   1        0.49       -0.74      8.20 o 
  -8  -3   1        1.14       -1.01      6.78 o 
  -7  -3   1       16.71       23.47      7.40 o 
  -6  -3   1        6.50        8.81      2.31 o 
  -5  -3   1      206.36      193.37      3.93 o 
  -4  -3   1      127.54      115.76      2.89 o 
  -3  -3   1     4450.14     4333.08     24.93 o 
  -2  -3   1       31.35       31.54      2.45 o 
  -1  -3   1     3494.97     3572.89     24.56 o 
   0  -3   1    22978.62    22566.22    372.30 o 
   1  -3   1      191.73      188.62      2.61 o 
   2  -3   1      679.97      636.36      5.72 o 
   3  -3   1       87.01       94.83      2.55 o 
   4  -3   1       32.24       32.10      1.91 o 
   5  -3   1      129.66      130.03      3.58 o 
   6  -3   1        2.51        3.57      2.72 o 
   7  -3   1       94.40      101.84     10.84 o 
   8  -3   1        4.15        0.55      7.88 o 
  -9  -2   1       19.83       43.62     11.00 o 
  -8  -2   1       17.13        9.07      7.86 o 
  -7  -2   1       13.46       16.91      7.26 o 
  -6  -2   1        0.11       -0.45      1.27 o 
  -5  -2   1       49.42       49.13      5.77 o 
  -4  -2   1     2392.21     2417.85     15.95 o 
  -3  -2   1     1313.21     1387.05      9.88 o 
  -2  -2   1       87.72       67.78      1.82 o 
  -1  -2   1       29.43       19.84      1.45 o 
   0  -2   1       92.75      117.69      4.80 o 
   1  -2   1     1366.97     1293.42      8.26 o 
   2  -2   1     2622.18     2726.14     16.07 o 
   3  -2   1      226.43      261.16      4.44 o 
   4  -2   1      180.73      181.95      3.45 o 
   5  -2   1      305.71      312.16      4.99 o 
   6  -2   1        1.63        0.99      4.05 o 
   7  -2   1      220.44      242.73      7.67 o 
   8  -2   1        0.87      -10.61      7.19 o 
  -9  -1   1       76.14       93.74     13.34 o 
  -8  -1   1       12.83       17.82      8.52 o 
  -7  -1   1        3.31       -2.89      6.04 o 
  -6  -1   1      274.86      262.58      4.94 o 
  -5  -1   1       26.09       28.67      1.86 o 
  -4  -1   1     1593.68     1543.33     12.79 o 
  -3  -1   1       55.45       66.87      2.02 o 
  -2  -1   1       15.10       24.81      3.59 o 
  -1  -1   1       13.32       11.05      1.33 o 
   0  -1   1      983.93      922.55      9.12 o 
   1  -1   1     3158.08     3232.94     23.87 o 
   2  -1   1      757.30      720.15     10.73 o 
   3  -1   1      583.59      576.44      5.27 o 
   4  -1   1      857.55      900.24      7.77 o 
   5  -1   1        1.45        3.81      1.14 o 
   6  -1   1       83.40       83.83      7.22 o 
   7  -1   1      160.92      160.10      6.35 o 
   8  -1   1       14.92       17.59      8.84 o 
   9  -1   1        5.06        3.35      9.19 o 
  -9   0   1       38.96       63.81     12.10 o 
  -8   0   1        0.00        0.64      7.24 o 
  -7   0   1       95.76      108.28     11.09 o 
  -6   0   1        2.70        1.61      1.67 o 
  -5   0   1       12.89       11.87      1.45 o 
  -4   0   1      949.14      927.83      8.07 o 
  -3   0   1      715.73      739.66     11.77 o 
  -2   0   1     1667.54     1736.50     10.82 o 
  -1   0   1      139.87      156.40      2.38 o 
   1   0   1       95.83      108.25      2.62 o 
   2   0   1      547.79      552.82      4.31 o 
   3   0   1      603.84      646.57      9.73 o 
   4   0   1      715.67      736.22      6.67 o 
   5   0   1      262.91      229.19      3.95 o 
   6   0   1       27.37       39.56      3.66 o 
   7   0   1      124.73      117.80      5.71 o 
   8   0   1        5.10       -2.69      7.53 o 
   9   0   1        1.01      -11.94      8.04 o 
  -8   1   1        0.62       -7.95      6.80 o 
  -7   1   1       10.12        7.81      6.68 o 
  -6   1   1      194.30      208.13      5.99 o 
  -5   1   1      126.87      134.08      3.50 o 
  -4   1   1      348.37      380.72      4.88 o 
  -3   1   1      139.39      168.67      4.38 o 
  -2   1   1     2338.09     2293.42     17.19 o 
  -1   1   1       20.86       20.08      2.95 o 
   0   1   1      685.00      765.42      7.72 o 
   1   1   1     1917.49     2002.10     15.06 o 
   2   1   1    11845.53    12421.70     88.33 o 
   3   1   1     1775.42     1903.69     26.91 o 
   4   1   1       75.36      110.02      5.32 o 
   5   1   1       32.88       28.66      1.70 o 
   6   1   1        3.46        2.38      3.03 o 
   7   1   1       25.30       37.81      7.97 o 
   8   1   1        0.90        1.06      7.65 o 
   9   1   1        3.89        0.16      7.95 o 
  -8   2   1       11.56        9.21      8.20 o 
  -7   2   1       96.91      110.69     11.85 o 
  -6   2   1       28.04       39.44      3.35 o 
  -5   2   1       19.36       27.80      2.06 o 
  -4   2   1      391.47      394.36      5.21 o 
  -3   2   1      488.90      515.69      5.72 o 
  -2   2   1      961.16      943.85      7.23 o 
  -1   2   1      110.44      129.94      2.17 o 
   0   2   1      122.79      128.73      1.74 o 
   1   2   1        1.25        1.52      0.45 o 
   2   2   1     2177.54     2226.94     13.14 o 
   3   2   1      283.32      253.79      3.15 o 
   4   2   1     1575.77     1711.93     11.79 o 
   5   2   1       59.10       54.75      3.82 o 
   6   2   1       77.42       85.97      4.72 o 
   7   2   1      528.93      473.48      9.87 o 
   8   2   1        0.74       -7.07      6.75 o 
   9   2   1       32.55       27.75     10.89 o 
  -8   3   1       32.09       32.46      9.60 o 
  -7   3   1       40.08       37.03      8.93 o 
  -6   3   1       33.06       38.35      4.03 o 
  -5   3   1        0.64        2.02      1.52 o 
  -4   3   1       37.44       41.12      2.46 o 
  -3   3   1        0.24        3.87      1.06 o 
  -2   3   1     1340.15     1540.77     13.53 o 
  -1   3   1      963.38      920.69      7.02 o 
   0   3   1      613.59      598.84      7.91 o 
   1   3   1     1384.50     1362.34     11.68 o 
   2   3   1        3.65        9.75      0.88 o 
   3   3   1      310.20      306.51      3.65 o 
   4   3   1        0.43        1.31      1.08 o 
   5   3   1      238.18      232.72      3.93 o 
   6   3   1      217.71      199.37      6.22 o 
   7   3   1      388.45      367.24      8.93 o 
   8   3   1       12.49       13.14      3.57 o 
   9   3   1       38.27       39.09     11.00 o 
  -8   4   1       39.49       40.56     10.01 o 
  -7   4   1       29.13       18.28      7.92 o 
  -6   4   1       24.78       26.63      3.24 o 
  -5   4   1      109.26      109.20      3.81 o 
  -4   4   1       67.33       75.10      3.20 o 
  -3   4   1        3.78        1.26      2.94 o 
  -2   4   1      177.83      167.41      3.26 o 
  -1   4   1     2873.91     2919.37     17.73 o 
   0   4   1      261.26      260.68      3.16 o 
   1   4   1       17.99       15.95      1.18 o 
   2   4   1      272.99      276.39      4.72 o 
   3   4   1      656.86      667.80      6.13 o 
   4   4   1       69.91       60.35      2.33 o 
   5   4   1      407.88      386.44      5.19 o 
   6   4   1      101.00      101.82      7.50 o 
   7   4   1      149.17      141.70      6.05 o 
   8   4   1       27.18       23.56      6.11 o 
   9   4   1       20.07       24.39     10.34 o 
  -7   5   1        0.22        8.57      6.91 o 
  -6   5   1        9.01       19.16      6.62 o 
  -5   5   1       47.15       43.73      8.20 o 
  -4   5   1       25.67       31.36      2.43 o 
  -3   5   1      252.35      250.28      4.58 o 
  -2   5   1      252.24      258.98      4.22 o 
  -1   5   1     1495.49     1484.40     10.87 o 
   0   5   1       20.02       17.77      1.25 o 
   1   5   1      436.96      419.90      5.04 o 
   2   5   1        4.61        4.44      0.96 o 
   3   5   1       71.62       73.52      3.64 o 
   4   5   1      968.11      942.78      8.45 o 
   5   5   1       33.55       37.14      2.29 o 
   6   5   1      331.95      317.71      7.80 o 
   7   5   1       76.58       70.02      9.62 o 
   8   5   1       72.23       77.19      5.56 o 
   9   5   1        1.29      -11.37      7.58 o 
  -6   6   1        3.38        1.33      4.59 o 
  -5   6   1       32.04       38.63      3.61 o 
  -4   6   1       14.35       13.84      2.18 o 
  -3   6   1        0.10       -1.70      1.35 o 
  -2   6   1       11.62       13.05      1.69 o 
  -1   6   1      105.04      101.12      2.69 o 
   0   6   1        0.05        0.94      0.83 o 
   1   6   1      913.66      878.05      7.31 o 
   2   6   1        2.47        4.69      1.07 o 
   3   6   1        3.82        5.40      1.34 o 
   4   6   1        4.60        6.82      2.22 o 
   5   6   1       42.17       44.14      3.47 o 
   6   6   1      329.41      294.35     10.59 o 
   7   6   1        1.14        3.97      4.93 o 
   8   6   1       24.16       31.41      4.38 o 
   9   6   1        6.12       -3.58      8.52 o 
  -6   7   1       26.27       27.86      4.46 o 
  -5   7   1      155.09      159.68      7.46 o 
  -4   7   1        9.11        4.94      2.27 o 
  -3   7   1        1.57        1.08      1.95 o 
  -2   7   1       44.22       43.41      4.25 o 
  -1   7   1       10.50       13.23      2.09 o 
   0   7   1       89.18       95.16      3.57 o 
   1   7   1        0.09        1.21      1.36 o 
   2   7   1       12.82       10.17      1.81 o 
   3   7   1       40.06       39.22      2.19 o 
   4   7   1       95.52      108.58      6.12 o 
   5   7   1      151.03      158.87      4.10 o 
   6   7   1      160.03      146.63      6.08 o 
   7   7   1        7.20        3.81      3.50 o 
   8   7   1       31.66       35.00      4.74 o 
   9   7   1        0.13      -10.61      7.07 o 
  -6   8   1        9.24        5.90      3.63 o 
  -5   8   1       66.59       84.50      6.29 o 
  -4   8   1        3.79       -0.01      2.29 o 
  -3   8   1       69.10       72.32      4.12 o 
  -2   8   1        8.53        6.41      2.27 o 
  -1   8   1       10.35        8.67      2.20 o 
   0   8   1      167.33      160.07      4.78 o 
   1   8   1        0.01       -1.75      1.57 o 
   2   8   1       19.60       18.25      2.53 o 
   3   8   1       67.68       58.79      3.28 o 
   4   8   1      193.08      206.68      8.74 o 
   5   8   1       31.86       30.39      2.87 o 
   6   8   1       68.45       61.37      5.93 o 
   7   8   1        6.30        9.95      4.02 o 
   8   8   1       37.03       39.58      5.83 o 
  -5   9   1        0.12        5.44      3.35 o 
  -4   9   1        2.68        4.50      2.63 o 
  -3   9   1       89.04       83.69      4.56 o 
  -2   9   1       27.64       27.61      3.24 o 
  -1   9   1       68.30       71.18      4.01 o 
   0   9   1       12.58       12.93      2.53 o 
   1   9   1        7.24       10.06      2.31 o 
   2   9   1      257.53      259.52      6.12 o 
   3   9   1       18.52       22.87      2.68 o 
   4   9   1        0.51       -0.05      1.88 o 
   5   9   1      131.78      138.93      5.00 o 
   6   9   1        1.06       -3.38      3.28 o 
   7   9   1        7.45        3.08      3.93 o 
   8   9   1       20.43       12.27      4.80 o 
  -4  10   1        0.05        1.13      3.05 o 
  -3  10   1       17.38        8.36      2.83 o 
  -2  10   1       11.12       10.33      4.72 o 
  -1  10   1       15.26       13.29      2.81 o 
   0  10   1        2.25        2.69      2.22 o 
   1  10   1      146.57      161.37      5.50 o 
   2  10   1      361.06      359.76      9.62 o 
   3  10   1       25.89       27.32      3.63 o 
   4  10   1      100.85      103.23      4.64 o 
   5  10   1        4.92        4.75      2.38 o 
   6  10   1       12.07       13.67      4.78 o 
   7  10   1        6.67        3.51      4.09 o 
  -3  11   1        0.07        0.40      2.63 o 
  -2  11   1        0.07       -0.36      2.44 o 
  -1  11   1        7.10        4.27      2.73 o 
   0  11   1        0.51       -2.76      2.65 o 
   1  11   1       36.95       38.37      3.67 o 
   2  11   1       87.62       82.35      4.64 o 
   3  11   1        7.60        4.83      2.65 o 
   4  11   1        2.31       -2.54      2.21 o 
   5  11   1        3.09        1.31      2.51 o 
   6  11   1       11.89        8.98      4.80 o 
   7  11   1        1.20        3.05      4.36 o 
  -2  12   1        2.48       -1.33      2.77 o 
  -1  12   1        1.52       -0.95      2.49 o 
   0  12   1        0.04        0.94      2.59 o 
   1  12   1       12.70       12.44      4.47 o 
   2  12   1        3.18        0.74      2.66 o 
   3  12   1        0.68       -2.70      2.51 o 
   4  12   1        0.28        0.53      3.45 o 
   5  12   1       30.08       35.18      5.70 o 
   6  12   1       19.72       20.51      5.81 o 
  -1  13   1        3.82       -0.49      6.27 o 
   0  13   1        0.15       -3.17      3.62 o 
   1  13   1        3.73        3.75      6.12 o 
   2  13   1       15.35       16.97      4.85 o 
   3  13   1        1.45       -1.36      3.05 o 
   4  13   1        0.27       -3.53      2.36 o 
   5  13   1       16.51       15.99      3.53 o 
  -4 -13   2        2.10        0.72      2.93 o 
  -3 -13   2        1.12       -1.38      4.67 o 
  -2 -13   2        1.02       -2.78      2.49 o 
  -1 -13   2        0.89        4.52      2.77 o 
   0 -13   2        2.10       -2.29      2.54 o 
   1 -13   2        0.00        0.97      2.95 o 
  -5 -12   2        0.60       -3.35      5.04 o 
  -4 -12   2        4.53        3.63      4.38 o 
  -3 -12   2        2.73        1.24      2.87 o 
  -2 -12   2        1.18        5.38      2.63 o 
  -1 -12   2        1.10        0.91      3.19 o 
   0 -12   2        0.01       -1.59      2.36 o 
   1 -12   2        0.03        0.37      2.55 o 
   2 -12   2        3.58        1.43      2.80 o 
  -6 -11   2       15.86       16.27      3.34 o 
  -5 -11   2        2.77       -3.35      2.52 o 
  -4 -11   2       24.28       20.59      3.30 o 
  -3 -11   2        0.97       -1.41      2.09 o 
  -2 -11   2        1.41        0.56      2.23 o 
  -1 -11   2       27.79       33.96      3.49 o 
   0 -11   2       11.82       13.15      2.89 o 
   1 -11   2        7.58        5.89      2.62 o 
   2 -11   2        3.59        2.01      2.47 o 
   3 -11   2        4.50        3.59      2.74 o 
   4 -11   2        0.10       -1.81      2.80 o 
  -7 -10   2       16.59       15.14      4.43 o 
  -6 -10   2        5.92        8.80      3.30 o 
  -5 -10   2        2.58        4.02      2.43 o 
  -4 -10   2       52.03       57.49      4.09 o 
  -3 -10   2        0.01       -1.52      1.98 o 
  -2 -10   2        5.65        5.45      4.23 o 
  -1 -10   2        3.80        2.12      2.22 o 
   0 -10   2        8.17       14.58      2.77 o 
   1 -10   2       25.39       26.68      4.49 o 
   2 -10   2        1.69       -0.17      2.22 o 
   3 -10   2        8.57       10.94      2.82 o 
   4 -10   2        2.99       -1.61      2.53 o 
   5 -10   2        0.39        2.34      2.89 o 
  -7  -9   2       41.58       48.12      5.12 o 
  -6  -9   2       23.81       23.38      3.12 o 
  -5  -9   2       45.19       42.01      3.57 o 
  -4  -9   2       16.15       14.86      2.73 o 
  -3  -9   2       24.93       19.17      3.12 o 
  -2  -9   2        3.82        2.03      2.09 o 
  -1  -9   2       43.34       37.40      3.22 o 
   0  -9   2       16.53       16.43      2.92 o 
   1  -9   2      194.44      197.71      5.85 o 
   2  -9   2        2.73       -1.82      1.90 o 
   3  -9   2        3.83        1.17      2.27 o 
   4  -9   2        9.37        8.89      3.42 o 
   5  -9   2        4.25        2.79      3.38 o 
  -7  -8   2       53.72       38.06      4.73 o 
  -6  -8   2       63.70       55.59      3.74 o 
  -5  -8   2       92.42       85.73      4.14 o 
  -4  -8   2       39.19       44.20      3.34 o 
  -3  -8   2        0.03        0.71      3.84 o 
  -2  -8   2        0.05        0.80      2.31 o 
  -1  -8   2        7.14        6.42      2.09 o 
   0  -8   2      174.26      148.22      4.80 o 
   1  -8   2      263.87      270.84      6.25 o 
   2  -8   2        7.11       13.74      2.63 o 
   3  -8   2        9.84        9.62      2.47 o 
   4  -8   2       15.53       17.11      2.91 o 
   5  -8   2        6.61       13.29      2.94 o 
   6  -8   2        7.94       -0.74      5.15 o 
  -8  -7   2       23.26       23.43      8.38 o 
  -7  -7   2       84.38      103.94      5.29 o 
  -6  -7   2       92.67      101.38      6.57 o 
  -5  -7   2       61.17       60.07      3.12 o 
  -4  -7   2       95.95       97.18      3.98 o 
  -3  -7   2       68.81       75.10      8.17 o 
  -2  -7   2       40.52       52.33      3.09 o 
  -1  -7   2      126.52      132.06      4.23 o 
   0  -7   2      929.71      917.73     10.78 o 
   1  -7   2       28.28       29.38      2.55 o 
   2  -7   2        2.13        3.42      1.69 o 
   3  -7   2        5.87        8.63      4.18 o 
   4  -7   2        2.18        3.69      2.24 o 
   5  -7   2        0.33       -1.44      2.84 o 
   6  -7   2        2.48        5.24      4.62 o 
  -8  -6   2        4.92        6.34      7.46 o 
  -7  -6   2       25.41       37.04      3.75 o 
  -6  -6   2        0.17        0.51      1.67 o 
  -5  -6   2       36.26       37.79      2.61 o 
  -4  -6   2      281.95      288.86      5.05 o 
  -3  -6   2     1558.47     1481.86     11.87 o 
  -2  -6   2       47.64       53.17      2.31 o 
  -1  -6   2      355.30      371.55      6.05 o 
   0  -6   2      970.71      959.80     10.42 o 
   1  -6   2        2.25        1.87      1.52 o 
   2  -6   2       45.65       43.28      3.01 o 
   3  -6   2       67.43       58.80      3.23 o 
   4  -6   2        1.40        2.00      1.66 o 
   5  -6   2       23.40       26.97      2.83 o 
   6  -6   2        5.03        5.17      4.09 o 
   7  -6   2        2.54        1.45      4.11 o 
  -8  -5   2        3.11        4.39      7.12 o 
  -7  -5   2        2.79        1.62      2.56 o 
  -6  -5   2        2.88        1.22      1.60 o 
  -5  -5   2        0.62       -2.06      1.37 o 
  -4  -5   2      802.38      792.37      8.11 o 
  -3  -5   2      179.99      187.07      6.24 o 
  -2  -5   2      378.69      394.22      5.37 o 
  -1  -5   2       79.97       58.84      1.83 o 
   0  -5   2       47.82       50.41      2.92 o 
   1  -5   2       21.16       21.27      1.95 o 
   2  -5   2      762.48      768.48      7.72 o 
   3  -5   2      231.01      235.42      4.24 o 
   4  -5   2      417.74      410.15      5.93 o 
   5  -5   2        1.04       -0.60      1.52 o 
   6  -5   2       40.72       41.14      5.74 o 
   7  -5   2        0.12       -4.73      3.16 o 
   8  -5   2        4.91        6.04      7.76 o 
  -8  -4   2        0.38       -5.72      6.62 o 
  -7  -4   2      110.25      111.22      5.21 o 
  -6  -4   2       25.28       22.19      2.75 o 
  -5  -4   2        0.12        0.49      1.11 o 
  -4  -4   2      277.02      281.14      4.53 o 
  -3  -4   2       44.60       57.74      2.29 o 
  -2  -4   2      102.58       89.34      2.42 o 
  -1  -4   2      473.70      483.34      4.76 o 
   0  -4   2     1385.46     1406.20     11.83 o 
   1  -4   2       35.43       28.82      1.42 o 
   2  -4   2      244.40      252.42      3.65 o 
   3  -4   2      111.49      104.89      2.78 o 
   4  -4   2      298.56      280.10      4.68 o 
   5  -4   2        0.30        0.17      1.34 o 
   6  -4   2       67.47       76.65      4.99 o 
   7  -4   2        0.90       -4.15      2.76 o 
   8  -4   2       10.54        8.27      8.36 o 
  -8  -3   2        1.59       -1.22      6.94 o 
  -7  -3   2      192.46      194.26      6.29 o 
  -6  -3   2       59.04       63.07      3.83 o 
  -5  -3   2        1.69       -0.13      1.13 o 
  -4  -3   2      530.60      543.98      6.06 o 
  -3  -3   2       21.00       32.74      1.77 o 
  -2  -3   2     2522.92     2430.78     15.14 o 
  -1  -3   2      835.43      800.66      7.02 o 
   0  -3   2     5918.13     5862.94     31.86 o 
   1  -3   2     2167.71     2251.06     13.70 o 
   2  -3   2      445.75      446.03      4.58 o 
   3  -3   2      753.97      732.13      6.74 o 
   4  -3   2       42.07       39.64      5.04 o 
   5  -3   2        0.10        1.13      1.22 o 
   6  -3   2       32.42       40.28      4.03 o 
   7  -3   2       41.44       42.03      4.65 o 
   8  -3   2        0.15      -11.03      7.35 o 
  -8  -2   2       19.36       28.02      9.03 o 
  -7  -2   2       36.54       41.26      3.77 o 
  -6  -2   2        1.01        3.26      1.85 o 
  -5  -2   2       33.91       43.45      2.33 o 
  -4  -2   2      383.18      381.49      4.86 o 
  -3  -2   2       75.90       89.22      2.63 o 
  -2  -2   2      695.77      688.86      7.50 o 
  -1  -2   2      223.00      203.94      2.67 o 
   0  -2   2    12851.16    12630.47     68.00 o 
   1  -2   2     5259.47     5400.52     39.17 o 
   2  -2   2      615.58      611.69      5.21 o 
   3  -2   2      733.46      711.96      6.26 o 
   4  -2   2      750.99      792.94      7.33 o 
   5  -2   2       32.99       29.61      1.89 o 
   6  -2   2       46.12       54.20      4.26 o 
   7  -2   2       68.71       77.25      5.38 o 
   8  -2   2        1.37       -9.92      6.62 o 
   9  -2   2       12.11        8.80     10.13 o 
  -8  -1   2       70.42       70.29     11.44 o 
  -7  -1   2       12.91       12.24      5.97 o 
  -6  -1   2      356.71      353.22      7.61 o 
  -5  -1   2       10.55       18.23      1.70 o 
  -4  -1   2      342.55      357.92      6.39 o 
  -3  -1   2       35.08       42.13      1.61 o 
  -2  -1   2      206.45      215.44      2.74 o 
  -1  -1   2      146.21      140.66      2.75 o 
   0  -1   2     1887.34     1868.38     16.73 o 
   1  -1   2     5480.38     5459.80     48.15 o 
   2  -1   2      106.87      109.05      1.79 o 
   3  -1   2       97.07       76.29      1.77 o 
   4  -1   2     2067.59     2209.01     20.48 o 
   5  -1   2      160.15      141.83      3.18 o 
   6  -1   2       63.76       60.45      4.28 o 
   7  -1   2      174.68      169.74      6.62 o 
   8  -1   2        6.94        1.29      3.34 o 
   9  -1   2      116.96      115.28     13.18 o 
  -8   0   2       62.47       63.99     10.80 o 
  -7   0   2       24.70       20.86      5.39 o 
  -6   0   2      152.68      152.84      5.48 o 
  -5   0   2      116.60      117.93      4.40 o 
  -4   0   2       15.21       14.88      1.37 o 
  -3   0   2       93.15       88.08      2.05 o 
  -2   0   2      469.62      504.14      6.19 o 
  -1   0   2     3134.19     3289.40     22.92 o 
   0   0   2      166.87      171.55      3.59 o 
   1   0   2       24.17       31.25      1.19 o 
   2   0   2     1971.79     2150.32     17.16 o 
   3   0   2      339.70      344.66      3.53 o 
   4   0   2       75.28       81.71      2.05 o 
   5   0   2      125.91      111.54      3.37 o 
   6   0   2       22.15       29.59      3.36 o 
   7   0   2      323.79      282.91      8.04 o 
   8   0   2       15.51       13.08      3.80 o 
   9   0   2      189.06      163.13     14.29 o 
  -8   1   2       33.33       47.45     10.47 o 
  -7   1   2      137.86      124.58      5.57 o 
  -6   1   2      147.61      125.90      5.16 o 
  -5   1   2      280.40      261.38      6.33 o 
  -4   1   2      423.92      409.59      5.11 o 
  -3   1   2       10.38       13.24      1.42 o 
  -2   1   2      115.76      122.76      2.09 o 
  -1   1   2     6525.85     6628.98     65.37 o 
   0   1   2     3290.70     3405.88     68.70 o 
   1   1   2       36.69       26.45      1.41 o 
   2   1   2     5161.24     5545.59     67.74 o 
   3   1   2     1578.27     1578.69     14.44 o 
   4   1   2      418.93      384.88      4.21 o 
   5   1   2       32.53       29.26      2.76 o 
   6   1   2       24.63       23.75      3.78 o 
   7   1   2      114.11      107.47      5.70 o 
   8   1   2      110.81      112.19      6.73 o 
   9   1   2      124.11      109.93     14.19 o 
  -8   2   2        3.69       16.86      8.43 o 
  -7   2   2       15.32       13.65      2.91 o 
  -6   2   2        8.13        7.98      2.34 o 
  -5   2   2      193.38      184.32      7.18 o 
  -4   2   2      844.37      887.63      8.28 o 
  -3   2   2      413.96      387.29      4.62 o 
  -2   2   2      439.45      448.72      6.15 o 
  -1   2   2       31.41       27.52      2.29 o 
   0   2   2     1430.69     1328.54      8.47 o 
   1   2   2    11885.92    11867.68     85.85 o 
   2   2   2     2707.70     2758.08     15.93 o 
   3   2   2      171.46      185.86      4.12 o 
   4   2   2     2249.51     2356.66     16.52 o 
   5   2   2       16.35       13.44      2.29 o 
   6   2   2      332.66      344.31      8.03 o 
   7   2   2       90.13       88.07      5.23 o 
   8   2   2       66.08       71.21      6.39 o 
   9   2   2        2.53       -4.23      8.57 o 
  -8   3   2        0.24       -7.05      7.07 o 
  -7   3   2        5.87        4.61      3.53 o 
  -6   3   2       39.71       42.48      3.75 o 
  -5   3   2      652.28      663.18     25.82 o 
  -4   3   2      135.77      119.86      6.08 o 
  -3   3   2       78.28       94.79      5.97 o 
  -2   3   2     1074.35     1101.35      8.69 o 
  -1   3   2       38.12       36.63      1.68 o 
   0   3   2       10.12        9.33      0.91 o 
   1   3   2     2441.36     2302.39     13.69 o 
   2   3   2      617.54      668.78      5.41 o 
   3   3   2      208.07      205.65      2.86 o 
   4   3   2        3.74        2.72      0.83 o 
   5   3   2      272.08      261.21      3.89 o 
   6   3   2      680.61      669.46     12.48 o 
   7   3   2       52.90       54.66     11.31 o 
   8   3   2        1.76       -2.07      5.32 o 
   9   3   2       12.99      -11.62      7.88 o 
  -7   4   2        5.06        5.37      2.70 o 
  -6   4   2       79.18       75.04     11.89 o 
  -5   4   2     1013.93      961.86     16.19 o 
  -4   4   2        2.07        1.19      1.75 o 
  -3   4   2        0.70        0.32      1.23 o 
  -2   4   2      431.27      467.55      5.46 o 
  -1   4   2      340.36      390.98      4.55 o 
   0   4   2      464.63      494.10      4.82 o 
   1   4   2       39.15       35.27      1.52 o 
   2   4   2       33.38       28.71      2.54 o 
   3   4   2      526.28      503.37      5.07 o 
   4   4   2        7.43        7.52      1.31 o 
   5   4   2      119.42      122.52      3.01 o 
   6   4   2      208.62      203.44      6.42 o 
   7   4   2        8.52        5.99      3.02 o 
   8   4   2       48.81       63.98      8.91 o 
   9   4   2        0.68      -11.23      7.49 o 
  -7   5   2        8.00        4.98      5.65 o 
  -6   5   2       12.01        9.18      2.70 o 
  -5   5   2      382.88      398.01      8.51 o 
  -4   5   2       12.44       14.45      2.59 o 
  -3   5   2      389.89      393.29      5.74 o 
  -2   5   2      237.99      239.55      4.18 o 
  -1   5   2       16.12       13.74      3.74 o 
   0   5   2      739.12      750.38      6.67 o 
   1   5   2     1033.65     1001.96      7.85 o 
   2   5   2      262.10      248.87      3.53 o 
   3   5   2      255.78      256.16      3.75 o 
   4   5   2      268.25      284.62      4.22 o 
   5   5   2       10.93       10.02      1.68 o 
   6   5   2        0.32       -3.45      2.30 o 
   7   5   2       11.97       12.08      4.50 o 
   8   5   2        0.04       -1.85      2.86 o 
   9   5   2        0.08       -4.10      5.72 o 
  -7   6   2        9.76        6.96      3.47 o 
  -6   6   2        1.56        5.08      3.22 o 
  -5   6   2        3.50        3.40      2.41 o 
  -4   6   2       30.21       34.28      3.35 o 
  -3   6   2      259.17      268.28      5.11 o 
  -2   6   2       18.69       26.16      2.03 o 
  -1   6   2      283.56      264.47      4.21 o 
   0   6   2      119.44      117.92      2.71 o 
   1   6   2       13.48       15.49      3.25 o 
   2   6   2      904.02      923.61      7.93 o 
   3   6   2       43.50       53.07      2.19 o 
   4   6   2      131.07      131.12      3.19 o 
   5   6   2       21.61       21.26      1.95 o 
   6   6   2      244.19      238.37      7.20 o 
   7   6   2        0.24       -2.06      2.76 o 
   8   6   2        6.86        1.68      3.29 o 
   9   6   2        4.82        1.35      8.37 o 
  -6   7   2        0.09        2.41      3.03 o 
  -5   7   2       35.24       34.64      4.39 o 
  -4   7   2        0.15        1.03      2.34 o 
  -3   7   2       39.65       33.18      3.20 o 
  -2   7   2      197.92      206.19      5.41 o 
  -1   7   2      276.16      253.20      5.64 o 
   0   7   2       18.28       22.27      2.21 o 
   1   7   2       67.08       75.01      3.22 o 
   2   7   2      368.46      371.91      4.85 o 
   3   7   2       17.60       18.37      1.74 o 
   4   7   2     1065.34     1007.64      9.45 o 
   5   7   2      108.38      106.26      3.50 o 
   6   7   2       41.58       49.79      4.72 o 
   7   7   2        6.49        2.81      5.08 o 
   8   7   2       16.95       12.91      3.86 o 
   9   7   2       31.19       31.36      5.13 o 
  -5   8   2       60.24       75.80      6.25 o 
  -4   8   2        1.45        2.69      2.71 o 
  -3   8   2        5.33        6.42      2.30 o 
  -2   8   2       23.28       27.80      2.89 o 
  -1   8   2        4.34        4.96      3.74 o 
   0   8   2       17.36       19.02      3.16 o 
   1   8   2        0.07       -0.79      1.54 o 
   2   8   2        4.41        3.44      2.31 o 
   3   8   2       23.56       25.47      4.28 o 
   4   8   2       98.21       98.53      7.82 o 
   5   8   2       12.62       10.02      2.24 o 
   6   8   2        5.78        2.87      3.81 o 
   7   8   2        1.01       -1.22      3.01 o 
   8   8   2       21.29       14.71      4.29 o 
  -5   9   2        1.62        0.28      3.17 o 
  -4   9   2        6.91        5.15      3.28 o 
  -3   9   2        2.83       -1.52      4.50 o 
  -2   9   2       44.27       56.10      4.89 o 
  -1   9   2       17.03       21.68      2.87 o 
   0   9   2        4.30        3.96      2.05 o 
   1   9   2        0.11        0.27      1.87 o 
   2   9   2        5.52        9.31      2.27 o 
   3   9   2       16.21       18.04      2.56 o 
   4   9   2       31.01       34.82      2.95 o 
   5   9   2      233.15      246.65      6.13 o 
   6   9   2      106.87       91.32      7.19 o 
   7   9   2       33.01       35.21      5.56 o 
   8   9   2        0.34        3.88      4.55 o 
  -4  10   2        3.12       -2.64      3.03 o 
  -3  10   2        0.86       -0.49      2.40 o 
  -2  10   2       12.87       11.68      4.13 o 
  -1  10   2       82.74       77.47      4.52 o 
   0  10   2        0.18       -0.83      2.07 o 
   1  10   2        0.25       -2.84      1.89 o 
   2  10   2       51.83       51.23      4.93 o 
   3  10   2        3.37        1.99      2.27 o 
   4  10   2       13.55       11.40      2.49 o 
   5  10   2       64.82       64.40      5.01 o 
   6  10   2       53.22       54.25      6.66 o 
   7  10   2       46.08       61.51      6.91 o 
   8  10   2        6.73        4.46      4.57 o 
  -3  11   2        1.12       -1.93      2.99 o 
  -2  11   2        6.46        6.74      2.90 o 
  -1  11   2       19.33       26.48      3.48 o 
   0  11   2       12.23       10.65      2.86 o 
   1  11   2        7.82        5.02      2.56 o 
   2  11   2        4.82        6.88      2.64 o 
   3  11   2       47.78       43.40      3.75 o 
   4  11   2       62.72       60.11      5.46 o 
   5  11   2        5.08        6.56      2.65 o 
   6  11   2        3.76        1.47      3.95 o 
   7  11   2        4.03       12.89      4.85 o 
  -2  12   2        0.34       -0.44      2.89 o 
  -1  12   2        3.36       -3.09      5.23 o 
   0  12   2        9.78        9.87      3.01 o 
   1  12   2       20.85       18.10      3.37 o 
   2  12   2       49.03       49.12      4.21 o 
   3  12   2       66.10       65.15      6.09 o 
   4  12   2       12.88       11.45      2.99 o 
   5  12   2        0.78       -0.08      3.01 o 
   6  12   2       17.23        3.45      4.75 o 
   0  13   2        0.17        0.06      2.74 o 
   1  13   2        1.96        2.35      2.95 o 
   2  13   2        1.83       -3.22      2.62 o 
   3  13   2        0.06        0.06      2.68 o 
   4  13   2        0.56       -0.50      2.74 o 
   5  13   2        3.08       -0.80      2.60 o 
  -3 -13   3        0.08       -2.83      2.66 o 
  -2 -13   3        0.18       -1.57      4.58 o 
  -1 -13   3        0.63       -1.82      2.51 o 
   0 -13   3        2.03        5.36      3.09 o 
  -5 -12   3        6.10        4.83      3.05 o 
  -4 -12   3        2.21        1.79      2.70 o 
  -3 -12   3        0.05        1.08      2.56 o 
  -2 -12   3        3.25        1.90      4.87 o 
  -1 -12   3        5.67        4.06      2.55 o 
   0 -12   3        0.06       -0.25      6.34 o 
   1 -12   3        4.17        2.07      2.62 o 
   2 -12   3        0.01       -2.00      3.35 o 
  -6 -11   3        0.73        4.39      2.83 o 
  -5 -11   3        0.98        0.97      2.57 o 
  -4 -11   3        6.61        5.73      2.72 o 
  -3 -11   3        1.63        4.25      2.61 o 
  -2 -11   3        1.84       -1.71      2.72 o 
  -1 -11   3        0.55       -0.70      3.97 o 
   0 -11   3       10.29        4.09      3.16 o 
   1 -11   3        7.95        5.76      2.77 o 
   2 -11   3        0.00        0.24      2.42 o 
   3 -11   3        0.10       -3.54      2.36 o 
   4 -11   3        0.31       -7.36      5.02 o 
  -6 -10   3        0.12       -2.34      2.99 o 
  -5 -10   3        1.73        1.72      2.53 o 
  -4 -10   3        0.22       -0.06      2.24 o 
  -3 -10   3       62.46       66.32      4.40 o 
  -2 -10   3        0.02        1.86      2.14 o 
  -1 -10   3        4.14        1.86      2.13 o 
   0 -10   3       48.36       46.84      4.83 o 
   1 -10   3        1.32       -2.82      1.88 o 
   2 -10   3        0.39       -3.91      2.61 o 
   3 -10   3        0.20       -3.14      2.10 o 
   4 -10   3        0.53        0.36      2.94 o 
   5 -10   3        0.01       -6.71      5.81 o 
  -7  -9   3        4.95        1.91      3.45 o 
  -6  -9   3       11.91       12.68      3.77 o 
  -5  -9   3       14.91       21.94      3.12 o 
  -4  -9   3       74.38       78.67      6.35 o 
  -3  -9   3       91.95       87.82      4.49 o 
  -2  -9   3        4.28        1.14      1.94 o 
  -1  -9   3       23.27       15.06      2.62 o 
   0  -9   3      281.32      254.33      6.49 o 
   1  -9   3       46.53       40.16      3.47 o 
   2  -9   3        4.64        3.51      2.40 o 
   3  -9   3        9.58        6.72      2.52 o 
   4  -9   3        5.47        2.31      3.69 o 
   5  -9   3        0.01       -4.87      4.94 o 
  -6  -8   3        0.90        6.66      3.12 o 
  -5  -8   3        5.40        6.95      2.40 o 
  -4  -8   3       66.08       62.77      3.82 o 
  -3  -8   3       30.57       31.13      2.97 o 
  -2  -8   3       16.14       14.12      3.18 o 
  -1  -8   3       41.94       35.13      2.99 o 
   0  -8   3       54.36       47.23      4.54 o 
   1  -8   3        1.31       -1.23      3.43 o 
   2  -8   3        0.79       -1.13      1.96 o 
   3  -8   3       24.38       22.49      2.89 o 
   4  -8   3      118.64      119.48      4.98 o 
   5  -8   3        0.18       -3.17      2.11 o 
   6  -8   3        6.58       13.44      5.93 o 
  -8  -7   3        9.48        5.90      7.46 o 
  -7  -7   3       10.41       12.64      3.02 o 
  -6  -7   3       61.29       57.29      4.40 o 
  -5  -7   3       15.66       17.75      2.71 o 
  -4  -7   3       11.76       13.79      4.61 o 
  -3  -7   3        0.94        1.35      2.87 o 
  -2  -7   3      218.70      236.51      5.56 o 
  -1  -7   3      173.16      174.19      4.76 o 
   0  -7   3      241.12      245.01      5.57 o 
   1  -7   3      147.97      127.49      4.26 o 
   2  -7   3      189.09      162.08      4.82 o 
   3  -7   3       80.29       97.34      8.96 o 
   4  -7   3        0.48        0.87      1.90 o 
   5  -7   3       23.19       15.17      4.48 o 
   6  -7   3        2.46        0.90      4.20 o 
   7  -7   3        1.38        2.02      4.69 o 
  -8  -6   3        3.21        2.46      7.42 o 
  -7  -6   3       10.59       12.72      2.97 o 
  -6  -6   3       36.24       31.17      7.26 o 
  -5  -6   3      207.08      201.98      4.64 o 
  -4  -6   3        4.58        6.25      1.76 o 
  -3  -6   3       81.29       83.69      3.14 o 
  -2  -6   3      251.40      247.09      4.16 o 
  -1  -6   3       19.69       17.12      2.02 o 
   0  -6   3     1909.55     1865.53     16.38 o 
   1  -6   3      695.00      697.52     13.95 o 
   2  -6   3      206.31      238.72      5.20 o 
   3  -6   3      102.51       92.31      3.63 o 
   4  -6   3       34.23       44.34      3.34 o 
   5  -6   3        3.63        3.82      2.52 o 
   6  -6   3        0.01        1.63      3.93 o 
   7  -6   3        1.62        0.64      4.09 o 
  -8  -5   3        4.88        4.92      7.21 o 
  -7  -5   3       12.05        6.45      2.71 o 
  -6  -5   3       55.66       54.52      3.98 o 
  -5  -5   3      183.95      187.70      5.42 o 
  -4  -5   3        0.14       -2.09      1.39 o 
  -3  -5   3      544.06      511.25      6.18 o 
  -2  -5   3      471.34      492.86      5.67 o 
  -1  -5   3       48.93       43.57      2.36 o 
   0  -5   3     3364.70     3372.66     20.43 o 
   1  -5   3      277.22      322.33      4.13 o 
   2  -5   3       38.27       32.00      1.88 o 
   3  -5   3        1.20        0.35      1.14 o 
   4  -5   3      299.56      288.88      4.99 o 
   5  -5   3       57.75       50.73      2.89 o 
   6  -5   3       45.44       49.33      4.78 o 
   7  -5   3       82.59       91.02      7.52 o 
   8  -5   3        4.94       -8.75      7.12 o 
  -8  -4   3        9.92        1.17      6.84 o 
  -7  -4   3       32.23       28.86      3.58 o 
  -6  -4   3      263.50      258.92      6.93 o 
  -5  -4   3        0.00       -1.23      1.60 o 
  -4  -4   3        0.19        0.94      1.31 o 
  -3  -4   3       44.82       47.64      2.68 o 
  -2  -4   3        3.02        0.43      0.98 o 
  -1  -4   3      652.48      654.54      6.04 o 
   0  -4   3      217.80      247.67      3.32 o 
   1  -4   3     1315.95     1238.18     12.83 o 
   2  -4   3      107.89      104.49      2.74 o 
   3  -4   3      122.69      134.87      3.04 o 
   4  -4   3      589.49      619.63      8.74 o 
   5  -4   3       24.33       23.60      2.10 o 
   6  -4   3        1.11       -0.80      2.64 o 
   7  -4   3       68.30       75.83     10.18 o 
   8  -4   3        0.02       -5.74      3.82 o 
  -8  -3   3       23.06       30.46      9.39 o 
  -7  -3   3        1.26       -1.02      2.18 o 
  -6  -3   3       71.71       87.94      4.75 o 
  -5  -3   3      104.13      110.66      4.42 o 
  -4  -3   3      172.01      141.77      3.30 o 
  -3  -3   3      183.20      161.04      3.15 o 
  -2  -3   3       73.85       71.37      3.22 o 
  -1  -3   3     2152.69     2232.78     14.05 o 
   0  -3   3      268.75      215.14      2.96 o 
   1  -3   3       82.99       63.58      1.40 o 
   2  -3   3      421.99      413.05      4.46 o 
   3  -3   3      330.16      333.57      4.29 o 
   4  -3   3      340.70      336.65      4.71 o 
   5  -3   3        3.76        3.58      2.38 o 
   6  -3   3        1.99        1.65      3.45 o 
   7  -3   3      127.78      117.49      7.90 o 
   8  -3   3        3.26       -2.43      3.38 o 
  -8  -2   3       56.71       59.42     11.14 o 
  -7  -2   3        8.47        7.33      4.19 o 
  -6  -2   3       35.00       37.72      7.66 o 
  -5  -2   3       93.55      107.34      4.48 o 
  -4  -2   3     1260.86     1266.60     10.36 o 
  -3  -2   3       13.47        9.73      1.48 o 
  -2  -2   3       76.17       87.32      2.07 o 
  -1  -2   3      178.85      181.86      2.73 o 
   0  -2   3     2409.75     2341.54     13.92 o 
   1  -2   3      226.68      215.78      4.28 o 
   2  -2   3       32.75       38.48      1.90 o 
   3  -2   3       80.15       76.82      2.01 o 
   4  -2   3       49.47       43.42      2.81 o 
   5  -2   3       53.77       55.79      7.06 o 
   6  -2   3       11.49       18.03      3.27 o 
   7  -2   3       54.32       63.69      5.04 o 
   8  -2   3       22.60       18.56      4.38 o 
   9  -2   3       33.97       34.15     11.09 o 
  -8  -1   3        3.12       -0.46      7.53 o 
  -7  -1   3        1.88        1.48      2.23 o 
  -6  -1   3       84.11       85.35      4.58 o 
  -5  -1   3      364.40      328.93      7.07 o 
  -4  -1   3      560.28      578.98      6.07 o 
  -3  -1   3       13.68       11.37      1.01 o 
  -2  -1   3     1429.67     1335.17     12.22 o 
  -1  -1   3      639.69      663.39     14.67 o 
   0  -1   3      349.61      341.86      3.83 o 
   1  -1   3     8788.99     8401.08     57.88 o 
   2  -1   3      138.95      147.56      2.10 o 
   3  -1   3      105.28      117.36      2.06 o 
   4  -1   3        4.00        4.06      0.84 o 
   5  -1   3      172.09      163.83      5.27 o 
   6  -1   3      135.34      142.36      5.73 o 
   7  -1   3        6.80        6.08      3.04 o 
   8  -1   3       23.13       19.83      4.14 o 
   9  -1   3        4.77       -7.97      8.27 o 
  -8   0   3       26.75       25.33      9.10 o 
  -7   0   3        3.45        3.61      2.15 o 
  -6   0   3        2.34        3.53      2.12 o 
  -5   0   3       34.28       43.81      3.34 o 
  -4   0   3       24.27       23.76      5.52 o 
  -3   0   3      456.88      457.24      6.92 o 
  -2   0   3     1555.82     1530.08     13.57 o 
  -1   0   3        0.40        4.28      4.10 o 
   0   0   3        2.48        5.42      0.66 o 
   1   0   3      748.38      734.94      7.61 o 
   2   0   3      333.40      343.36      5.01 o 
   3   0   3     1330.98     1331.27     15.55 o 
   4   0   3        0.61        1.06      0.96 o 
   5   0   3      234.41      218.64      5.85 o 
   6   0   3      300.24      278.41      7.32 o 
   7   0   3      168.69      154.78      6.33 o 
   8   0   3        8.23        9.84      3.62 o 
   9   0   3        1.79       -8.54      8.41 o 
  -8   1   3       54.86       59.44     10.98 o 
  -7   1   3        1.48       -1.28      6.12 o 
  -6   1   3       55.43       59.16      4.21 o 
  -5   1   3     1199.61     1120.75     13.95 o 
  -4   1   3        0.01        0.45      1.35 o 
  -3   1   3      619.79      622.74      8.40 o 
  -2   1   3       76.82       77.30      2.85 o 
  -1   1   3      310.54      319.74      4.64 o 
   0   1   3      442.71      447.50      3.89 o 
   1   1   3        1.11        1.29      0.54 o 
   2   1   3     4659.16     4959.67     27.37 o 
   3   1   3      946.82      901.56     10.00 o 
   4   1   3       20.93       13.87      1.99 o 
   5   1   3      292.01      291.78      6.58 o 
   6   1   3       18.59       18.48      3.02 o 
   7   1   3       45.19       53.30      4.55 o 
   8   1   3       62.93       71.83      5.73 o 
   9   1   3        0.17       -3.11      9.64 o 
  -8   2   3       28.65       48.65     10.73 o 
  -7   2   3        0.93        0.51      5.01 o 
  -6   2   3        4.33       -0.81      3.56 o 
  -5   2   3      791.34      743.09     11.26 o 
  -4   2   3      123.07      128.92      4.64 o 
  -3   2   3     1385.75     1414.63     15.15 o 
  -2   2   3      472.21      570.71      7.50 o 
  -1   2   3     1625.02     1618.28     10.54 o 
   0   2   3       29.05       29.01      1.90 o 
   1   2   3     2724.60     2638.69     22.29 o 
   2   2   3     5558.03     5710.66     48.85 o 
   3   2   3       48.55       49.04      2.53 o 
   4   2   3      136.56      149.56      4.35 o 
   5   2   3      244.85      253.20      6.17 o 
   6   2   3      219.99      196.46      6.33 o 
   7   2   3       36.66       39.86      4.08 o 
   8   2   3       35.83       37.60      5.58 o 
   9   2   3        9.89        6.44      4.86 o 
  -7   3   3        9.44       10.13      3.10 o 
  -6   3   3       32.74       32.75      4.40 o 
  -5   3   3      163.79      182.10      6.15 o 
  -4   3   3       40.99       48.88      7.84 o 
  -3   3   3       93.28       99.34      4.21 o 
  -2   3   3      125.12      120.57      2.71 o 
  -1   3   3     2319.00     2300.94     14.51 o 
   0   3   3      217.33      224.94      3.04 o 
   1   3   3      657.16      717.35      5.80 o 
   2   3   3     4796.00     5046.96     42.70 o 
   3   3   3      502.45      485.96      4.52 o 
   4   3   3        9.55        7.35      0.87 o 
   5   3   3        2.03        1.74      1.80 o 
   6   3   3      432.03      392.66      8.93 o 
   7   3   3        0.59       -1.61      2.60 o 
   8   3   3       38.41       43.47      4.82 o 
   9   3   3        2.13        1.92      4.92 o 
  -7   4   3       39.39       52.64      4.67 o 
  -6   4   3        6.53        7.48      2.79 o 
  -5   4   3       50.96       54.60      4.07 o 
  -4   4   3       28.87       34.70      3.18 o 
  -3   4   3       18.76       24.00      1.99 o 
  -2   4   3      549.26      572.57      6.20 o 
  -1   4   3      905.39      819.09      7.24 o 
   0   4   3      261.16      255.91      3.53 o 
   1   4   3      240.36      216.85      3.55 o 
   2   4   3        0.80        8.27      2.14 o 
   3   4   3       87.44       92.33      2.22 o 
   4   4   3      251.59      235.14      3.49 o 
   5   4   3        8.59        8.21      2.32 o 
   6   4   3      161.08      155.03      5.75 o 
   7   4   3       17.05       13.21      3.38 o 
   8   4   3      154.79      159.82      7.09 o 
   9   4   3       21.08       19.36     10.49 o 
  -7   5   3        8.12        6.63      3.02 o 
  -6   5   3        0.74        1.87      2.40 o 
  -5   5   3       95.87      122.22      8.11 o 
  -4   5   3       13.89       10.20      2.92 o 
  -3   5   3       47.73       40.74      2.48 o 
  -2   5   3      132.07      113.73      4.91 o 
  -1   5   3      166.65      203.08      3.71 o 
   0   5   3       59.26       45.74      1.97 o 
   1   5   3      111.56      113.42      2.52 o 
   2   5   3       17.38       18.85      1.30 o 
   3   5   3       41.60       40.83      1.87 o 
   4   5   3       71.00       69.76      2.29 o 
   5   5   3       19.80       28.13      6.30 o 
   6   5   3      190.94      170.86      6.20 o 
   7   5   3       96.67       86.62      5.26 o 
   8   5   3      224.57      204.98      8.65 o 
   9   5   3        0.23       -4.28      4.79 o 
  -6   6   3        2.10        3.44      2.60 o 
  -5   6   3       20.65       26.23      3.35 o 
  -4   6   3        6.09        8.08      2.34 o 
  -3   6   3       83.08       94.86      4.33 o 
  -2   6   3        2.38        2.06      1.61 o 
  -1   6   3      356.15      362.78      8.37 o 
   0   6   3      103.01      100.99      2.72 o 
   1   6   3      381.98      359.04      5.88 o 
   2   6   3      496.26      484.64      4.43 o 
   3   6   3       79.99       80.71      2.47 o 
   4   6   3        4.70        2.61      1.16 o 
   5   6   3      697.79      652.63      7.21 o 
   6   6   3      483.44      464.89      9.55 o 
   7   6   3       59.79       68.37      8.05 o 
   8   6   3       49.92       48.56      7.38 o 
   9   6   3        7.27       -0.24      7.53 o 
  -6   7   3       12.40       12.61      3.74 o 
  -5   7   3        0.01       -0.76      2.57 o 
  -4   7   3       30.73       21.38      3.74 o 
  -3   7   3       36.04       38.22      4.07 o 
  -2   7   3       17.99       19.27      2.10 o 
  -1   7   3      156.36      141.61      3.61 o 
   0   7   3       88.60       76.68      3.51 o 
   1   7   3      109.23      113.02      2.95 o 
   2   7   3     1036.61     1019.43      8.98 o 
   3   7   3      175.08      178.36      3.68 o 
   4   7   3      126.24      137.10      3.42 o 
   5   7   3      138.21      130.66      3.72 o 
   6   7   3        3.99        1.69      2.91 o 
   7   7   3       24.67       25.87      4.01 o 
   8   7   3        5.64       -3.54      5.62 o 
   9   7   3       64.49       73.99     11.09 o 
  -5   8   3        2.56        2.87      3.03 o 
  -4   8   3        0.69       -1.63      2.39 o 
  -3   8   3        7.73        3.19      2.64 o 
  -2   8   3       26.91       29.50      3.06 o 
  -1   8   3      104.25      115.03      4.55 o 
   0   8   3       34.07       40.66      3.04 o 
   1   8   3       12.16       19.35      2.37 o 
   2   8   3      582.24      550.76      8.49 o 
   3   8   3      126.96      138.74      4.46 o 
   4   8   3      172.71      175.73      4.79 o 
   5   8   3        9.42        9.18      2.10 o 
   6   8   3      185.50      173.81     10.49 o 
   7   8   3        3.80       -0.64      3.03 o 
   8   8   3        5.19        6.54      3.76 o 
  -5   9   3        1.24        1.58      3.47 o 
  -4   9   3       10.86       13.62      3.79 o 
  -3   9   3        5.86        6.78      3.08 o 
  -2   9   3        7.99       12.81      4.05 o 
  -1   9   3        1.28       -3.26      2.17 o 
   0   9   3        1.02       -0.47      2.05 o 
   1   9   3       26.13       25.59      2.95 o 
   2   9   3       59.86       58.97      3.62 o 
   3   9   3       39.08       45.36      3.34 o 
   4   9   3        3.26       -0.78      4.39 o 
   5   9   3        7.28        6.43      2.16 o 
   6   9   3      171.51      188.62      9.26 o 
   7   9   3        5.29        8.89      4.20 o 
   8   9   3        9.62        7.90      4.64 o 
  -4  10   3       10.00        5.47      3.70 o 
  -3  10   3        2.70        3.38      3.17 o 
  -2  10   3        8.56        3.62      2.60 o 
  -1  10   3        4.63        0.48      2.34 o 
   0  10   3        3.65        1.93      2.58 o 
   1  10   3       34.93       41.71      4.41 o 
   2  10   3        4.56        2.19      2.29 o 
   3  10   3        1.02        2.35      2.30 o 
   4  10   3       20.29       13.05      2.57 o 
   5  10   3      142.08      148.73      5.17 o 
   6  10   3       67.89       60.09      6.89 o 
   7  10   3        0.01       -0.28      3.90 o 
   8  10   3       30.12       36.29      6.50 o 
  -3  11   3        0.40        1.61      3.24 o 
  -2  11   3        0.06        2.27      3.35 o 
  -1  11   3        0.61        0.82      2.45 o 
   0  11   3        0.01       -0.55      2.39 o 
   1  11   3       28.81       38.09      5.27 o 
   2  11   3        0.78       -2.62      2.30 o 
   3  11   3       64.51       65.43      4.25 o 
   4  11   3       36.65       36.09      3.63 o 
   5  11   3       19.45       24.21      3.18 o 
   6  11   3        1.48       -2.92      3.93 o 
   7  11   3        0.25       -2.14      3.84 o 
  -2  12   3        2.05        1.86      3.49 o 
  -1  12   3        4.95        5.43      2.95 o 
   0  12   3        1.85       -3.05      2.49 o 
   1  12   3        4.73        5.29      2.83 o 
   2  12   3        6.52        9.66      2.98 o 
   3  12   3       31.01       37.89      3.91 o 
   4  12   3       10.99       11.47      3.07 o 
   5  12   3        1.41        4.27      4.98 o 
   6  12   3       21.64       22.33      5.83 o 
   0  13   3        1.37        0.13      2.95 o 
   1  13   3        2.48        1.87      2.95 o 
   2  13   3        8.63        4.60      3.05 o 
   3  13   3        0.20       -1.35      3.63 o 
   4  13   3        2.72        8.46      3.18 o 
   5  13   3        0.52        3.15      5.12 o 
  -2 -13   4        0.80       -3.67      2.44 o 
  -1 -13   4        0.67        4.34      2.89 o 
   0 -13   4        0.51        2.73      2.73 o 
  -4 -12   4        3.72        1.35      2.86 o 
  -3 -12   4        3.31        4.15      2.94 o 
  -2 -12   4        0.39       -2.57      4.72 o 
  -1 -12   4        5.45        3.12      2.63 o 
   0 -12   4       23.20       18.29      3.42 o 
   1 -12   4        1.01        0.89      2.68 o 
   2 -12   4        0.56       -0.57      2.74 o 
  -5 -11   4        0.08       -3.13      6.96 o 
  -4 -11   4        6.07        3.91      2.73 o 
  -3 -11   4       12.15        8.87      2.85 o 
  -2 -11   4       11.06        7.78      3.71 o 
  -1 -11   4        6.64        9.19      2.71 o 
   0 -11   4        5.28        6.31      2.68 o 
   1 -11   4       30.19       30.77      3.63 o 
   2 -11   4        2.70        3.14      2.51 o 
   3 -11   4        3.37       -2.79      3.36 o 
  -6 -10   4        0.41       -0.96      3.38 o 
  -5 -10   4       10.85       12.55      3.00 o 
  -4 -10   4        5.20        7.40      2.62 o 
  -3 -10   4        4.24        4.22      2.52 o 
  -2 -10   4        8.35       10.30      2.71 o 
  -1 -10   4        5.09        0.60      2.30 o 
   0 -10   4       28.89       21.55      3.04 o 
   1 -10   4       17.68        4.72      2.60 o 
   2 -10   4       11.09        9.83      2.70 o 
   3 -10   4        2.39        5.13      2.75 o 
   4 -10   4        1.81       -1.50      2.59 o 
  -7  -9   4        2.44        5.47      3.84 o 
  -6  -9   4        2.02        5.17      3.51 o 
  -5  -9   4       53.54       61.29      4.26 o 
  -4  -9   4        1.02        1.08      2.27 o 
  -3  -9   4        2.08        0.55      2.25 o 
  -2  -9   4        0.00        1.31      3.00 o 
  -1  -9   4        2.92       -1.07      1.91 o 
   0  -9   4      257.77      245.38     10.63 o 
   1  -9   4       49.75       59.40      3.85 o 
   2  -9   4       11.17       13.04      2.59 o 
   3  -9   4        7.78       10.75      3.32 o 
   4  -9   4        4.15        5.18      2.68 o 
   5  -9   4        1.84        7.99      5.93 o 
  -7  -8   4        1.59        0.25      2.96 o 
  -6  -8   4        2.24        3.24      3.17 o 
  -5  -8   4        3.02        4.25      3.08 o 
  -4  -8   4        6.26        6.61      2.39 o 
  -3  -8   4      303.28      293.22      8.93 o 
  -2  -8   4       91.21       88.92      4.30 o 
  -1  -8   4        8.98        5.62      2.16 o 
   0  -8   4      215.88      207.31      6.03 o 
   1  -8   4        1.39       -0.47      2.25 o 
   2  -8   4      123.73      133.30      5.25 o 
   3  -8   4      102.53      117.04      4.81 o 
   4  -8   4      104.98      131.75      5.21 o 
   6  -8   4        0.03       -3.15      4.32 o 
  -7  -7   4        0.07        1.75      2.83 o 
  -6  -7   4        2.95        3.63      2.94 o 
  -5  -7   4        1.66       -1.36      2.48 o 
  -4  -7   4       81.85       79.27      4.01 o 
  -3  -7   4       55.90       48.61      3.38 o 
  -2  -7   4       55.54       54.21      4.26 o 
  -1  -7   4       54.55       59.88      6.89 o 
   0  -7   4       32.83       35.65      3.56 o 
   1  -7   4       80.53       79.63      3.72 o 
   2  -7   4      307.36      277.07      6.21 o 
   3  -7   4      189.39      190.60      6.73 o 
   4  -7   4       94.03      108.01      4.43 o 
   5  -7   4        0.67        1.63      3.84 o 
   6  -7   4        1.00        1.22      4.43 o 
   7  -7   4        9.78        8.43      5.28 o 
  -8  -6   4        4.84       -2.41      6.91 o 
  -7  -6   4       33.37       36.74      4.80 o 
  -6  -6   4        2.42        3.77      2.37 o 
  -5  -6   4       24.23       20.56      3.13 o 
  -4  -6   4      621.28      622.60      7.72 o 
  -3  -6   4       74.80       77.05      3.40 o 
  -2  -6   4      139.01      131.59      3.42 o 
  -1  -6   4       25.96       20.74      2.28 o 
   0  -6   4      356.52      356.49     13.95 o 
   1  -6   4       30.92       33.86      2.56 o 
   2  -6   4      109.66      118.84      6.17 o 
   3  -6   4       39.17       51.97      3.13 o 
   4  -6   4        0.72       -0.13      1.68 o 
   5  -6   4        3.94        3.56      3.81 o 
   6  -6   4        0.78        0.23      3.72 o 
   7  -6   4       42.01       32.71      6.02 o 
  -8  -5   4        5.59        5.60      7.53 o 
  -7  -5   4       71.42       81.88      5.14 o 
  -6  -5   4        3.95        0.47      2.20 o 
  -5  -5   4      123.60      134.39      9.74 o 
  -4  -5   4      733.35      728.24      8.12 o 
  -3  -5   4       73.34       69.53      2.88 o 
  -2  -5   4      188.02      202.47      3.87 o 
  -1  -5   4      124.42      112.45      3.74 o 
   0  -5   4      358.08      341.50      4.42 o 
   1  -5   4        6.53        7.18      1.27 o 
   2  -5   4      128.59      140.36      3.06 o 
   3  -5   4       22.42       20.88      1.82 o 
   4  -5   4       24.10       29.86      2.22 o 
   5  -5   4        1.08        1.45      2.62 o 
   6  -5   4        3.28       -4.20      2.80 o 
   7  -5   4       19.07       16.52      4.31 o 
   8  -5   4        1.01       -5.79      3.86 o 
  -8  -4   4       34.80       24.69      9.10 o 
  -7  -4   4       12.64       18.98      3.34 o 
  -6  -4   4       15.98       15.28      2.73 o 
  -5  -4   4      118.89      133.37      5.30 o 
  -4  -4   4       58.46       58.87      2.79 o 
  -3  -4   4       61.14       64.19      2.60 o 
  -2  -4   4      881.08      850.31      7.81 o 
  -1  -4   4        0.83        0.08      0.92 o 
   0  -4   4      357.32      396.25      4.66 o 
   1  -4   4     1065.17     1042.40     11.30 o 
   2  -4   4      135.41      120.26      3.49 o 
   3  -4   4      171.23      169.30      3.38 o 
   4  -4   4       11.19       15.16      1.64 o 
   5  -4   4       32.39       39.84      4.72 o 
   6  -4   4        1.06        1.53      4.17 o 
   7  -4   4       46.80       52.23      5.28 o 
   8  -4   4        1.62       -3.61      5.51 o 
  -8  -3   4       46.48       68.93     11.16 o 
  -7  -3   4       21.63       16.60      3.23 o 
  -6  -3   4        0.28       -2.95      1.96 o 
  -5  -3   4        1.04        0.55      3.78 o 
  -4  -3   4        7.07        9.32      2.85 o 
  -3  -3   4      412.67      395.26      6.77 o 
  -2  -3   4      162.48      161.50      3.68 o 
  -1  -3   4       18.87       30.28      2.14 o 
   0  -3   4        4.76       11.24      1.03 o 
   1  -3   4       70.97       69.12      1.94 o 
   2  -3   4       51.90       70.94      2.24 o 
   3  -3   4      390.39      378.90      5.29 o 
   4  -3   4        2.55        1.57      1.05 o 
   5  -3   4       76.35       78.35      4.53 o 
   6  -3   4       27.47       26.55      3.74 o 
   7  -3   4       90.78       85.60     12.21 o 
   8  -3   4        0.36       -3.92      8.48 o 
  -8  -2   4       39.17       55.58     10.57 o 
  -7  -2   4       78.22       83.30      5.09 o 
  -6  -2   4       25.67       28.63      3.33 o 
  -5  -2   4      473.24      437.15      8.50 o 
  -4  -2   4       41.23       40.00      2.96 o 
  -3  -2   4      833.68      817.58     10.09 o 
  -2  -2   4        2.74        2.48      3.26 o 
  -1  -2   4      397.19      443.44      4.60 o 
   0  -2   4     1096.82     1124.48      8.58 o 
   1  -2   4     1273.04     1216.82      8.62 o 
   2  -2   4       19.27       21.35      1.03 o 
   3  -2   4       19.55       15.62      1.52 o 
   4  -2   4      113.50      114.05      2.59 o 
   5  -2   4      449.21      436.74      8.51 o 
   6  -2   4        0.36       -2.65      2.36 o 
   7  -2   4       75.96       65.94      5.10 o 
   8  -2   4        0.00       -4.45      7.74 o 
   9  -2   4       15.29        4.05      4.50 o 
  -8  -1   4       28.65       37.28     10.01 o 
  -7  -1   4        0.67        6.03      2.64 o 
  -6  -1   4       26.15       32.79      3.44 o 
  -5  -1   4      180.69      161.55      5.71 o 
  -4  -1   4       15.26       13.97      2.10 o 
  -3  -1   4      538.91      553.20      8.13 o 
  -2  -1   4       28.52       43.13      2.48 o 
  -1  -1   4     2422.75     2393.75     14.66 o 
   0  -1   4        1.03       -0.09      0.62 o 
   1  -1   4      302.55      261.02      3.09 o 
   2  -1   4      278.48      253.54      2.61 o 
   3  -1   4      266.69      253.93      5.09 o 
   4  -1   4      236.15      238.18      5.58 o 
   5  -1   4      285.23      273.99      6.65 o 
   6  -1   4       57.52       61.36      7.49 o 
   7  -1   4        2.61        0.39      3.42 o 
   8  -1   4       18.50       15.71      4.00 o 
   9  -1   4        4.41       -0.02      3.91 o 
  -8   0   4       13.59       15.76      8.64 o 
  -7   0   4       51.80       56.95      6.89 o 
  -6   0   4      195.49      199.21      6.54 o 
  -5   0   4       52.52       45.40      3.76 o 
  -4   0   4      226.46      235.86      5.83 o 
  -3   0   4       85.32       93.03      3.82 o 
  -2   0   4     1575.46     1582.61     14.48 o 
  -1   0   4     2280.64     2206.56     17.60 o 
   0   0   4     2311.15     2200.24     14.91 o 
   1   0   4      126.15      124.57      2.09 o 
   2   0   4      235.59      263.29      3.51 o 
   3   0   4      562.64      553.46     13.20 o 
   4   0   4      485.08      479.24      7.80 o 
   5   0   4       11.41       15.86      2.52 o 
   6   0   4       83.99       83.85      4.85 o 
   7   0   4        1.17       -3.65      2.43 o 
   8   0   4       25.84       29.09      9.95 o 
   9   0   4       26.64       18.85      4.76 o 
  -8   1   4        2.50       -1.15      7.56 o 
  -7   1   4       57.37       58.55      4.65 o 
  -6   1   4       25.21       28.82      3.42 o 
  -5   1   4      457.03      449.13      8.95 o 
  -4   1   4      160.69      153.64      5.06 o 
  -3   1   4      138.84      153.68      4.49 o 
  -2   1   4      834.08      823.80      9.53 o 
  -1   1   4       15.07       17.90      3.40 o 
   0   1   4      238.75      207.67      2.69 o 
   1   1   4      411.77      385.71      6.67 o 
   2   1   4      149.28      188.03      3.67 o 
   3   1   4       36.86       35.52      2.44 o 
   4   1   4       36.12       31.94      2.61 o 
   5   1   4      353.37      363.58      9.44 o 
   6   1   4      215.16      200.61      8.03 o 
   7   1   4        2.24        0.41      2.69 o 
   8   1   4      117.34      110.91      6.33 o 
   9   1   4        9.84        6.62      3.96 o 
  -7   2   4       21.89       20.34      3.48 o 
  -6   2   4        4.89        2.60      2.27 o 
  -5   2   4      363.99      357.12      8.12 o 
  -4   2   4        8.25        9.32      2.21 o 
  -3   2   4       51.45       47.91      8.37 o 
  -2   2   4      205.32      187.02      4.46 o 
  -1   2   4      428.67      443.65      4.32 o 
   0   2   4      576.19      547.25      4.93 o 
   1   2   4      158.26      171.94      2.57 o 
   2   2   4     1439.99     1572.73     11.65 o 
   3   2   4        2.42        2.29      1.29 o 
   4   2   4      620.57      665.57      9.36 o 
   5   2   4       25.36       27.97      3.70 o 
   6   2   4      262.02      251.89      7.01 o 
   7   2   4       58.51       57.66      4.67 o 
   8   2   4      260.25      243.30      8.71 o 
   9   2   4        0.20       -2.06      3.65 o 
  -7   3   4       33.85       38.66      7.02 o 
  -6   3   4        5.84        6.16      2.68 o 
  -5   3   4        1.66        6.11      2.28 o 
  -4   3   4       14.34       15.06      2.55 o 
  -3   3   4      834.62      840.72     16.47 o 
  -2   3   4      487.32      560.60      5.72 o 
  -1   3   4     1694.94     1710.27     11.70 o 
   0   3   4     1395.48     1275.10      9.18 o 
   1   3   4      114.48       97.57      2.16 o 
   2   3   4      376.94      367.02      4.01 o 
   3   3   4      789.15      889.69     13.93 o 
   4   3   4     2652.25     2670.23     23.72 o 
   5   3   4      250.38      249.56      6.29 o 
   6   3   4      213.99      195.37      6.35 o 
   7   3   4       13.50       12.52      3.53 o 
   8   3   4        1.24        2.18      3.26 o 
   9   3   4        7.27        4.49      4.00 o 
  -7   4   4        3.83        2.93      2.87 o 
  -6   4   4       10.11       11.66      3.61 o 
  -5   4   4      104.67      111.62      5.31 o 
  -4   4   4       33.53       35.11      3.33 o 
  -3   4   4      867.25      855.40     11.39 o 
  -2   4   4       18.87       20.39      1.69 o 
  -1   4   4      116.76      132.35      2.88 o 
   0   4   4       14.07        9.76      1.17 o 
   1   4   4      156.79      202.32      3.19 o 
   2   4   4     3892.99     4203.47     28.09 o 
   3   4   4     1343.91     1408.15     10.19 o 
   4   4   4     2064.40     2120.17     26.53 o 
   5   4   4      298.19      299.23      6.95 o 
   6   4   4       58.51       63.52      4.55 o 
   7   4   4       10.81        9.67      3.14 o 
   8   4   4       36.21       38.13      4.83 o 
   9   4   4      136.56      131.26      7.27 o 
  -6   5   4       14.10       15.60      3.73 o 
  -5   5   4       12.31       15.02      3.04 o 
  -4   5   4       27.44       32.32      3.65 o 
  -3   5   4      133.72      129.24      4.91 o 
  -2   5   4        7.11        3.31      1.42 o 
  -1   5   4        0.14        0.80      1.19 o 
   0   5   4       94.79      101.28      2.68 o 
   1   5   4        0.76        2.80      1.39 o 
   2   5   4     1169.04     1072.71     11.65 o 
   3   5   4       21.66       33.78      1.78 o 
   4   5   4      707.98      693.95      7.87 o 
   5   5   4      104.68      106.66      5.20 o 
   6   5   4      168.19      176.20      6.33 o 
   7   5   4       75.88       76.45     10.22 o 
   8   5   4        5.59        3.69      3.31 o 
   9   5   4      178.23      169.88      8.00 o 
  -6   6   4        6.07        4.15      2.68 o 
  -5   6   4        0.44       -2.83      1.88 o 
  -4   6   4       57.98       49.49      3.87 o 
  -3   6   4       17.49       16.05      2.65 o 
  -2   6   4       70.29       78.50      3.07 o 
  -1   6   4       22.71       23.83      1.96 o 
   0   6   4       35.36       35.72      2.04 o 
   1   6   4      372.64      395.05      5.10 o 
   2   6   4      206.88      246.37      3.25 o 
   3   6   4        0.47       -0.70      0.97 o 
   4   6   4       22.99       22.52      2.45 o 
   5   6   4       47.11       48.26      6.52 o 
   6   6   4      327.97      341.14      8.36 o 
   7   6   4        0.01        0.86      4.20 o 
   8   6   4        0.70       -3.88      3.08 o 
   9   6   4       65.52       74.61      6.71 o 
  -5   7   4        0.00       -1.33      2.73 o 
  -4   7   4       39.15       34.02      4.27 o 
  -3   7   4        3.55        0.39      1.91 o 
  -2   7   4       74.42       77.17      3.27 o 
  -1   7   4        0.50        0.59      1.41 o 
   0   7   4        4.94        2.73      2.54 o 
   1   7   4      452.15      475.57      5.94 o 
   2   7   4       20.20       24.71      1.54 o 
   3   7   4        3.12        2.65      1.28 o 
   4   7   4       82.88       72.89      2.78 o 
   5   7   4     1054.46     1039.38     14.04 o 
   6   7   4      428.39      417.44     11.16 o 
   7   7   4       74.66       75.66      9.67 o 
   8   7   4        0.29       -3.74      3.12 o 
   9   7   4        5.41        1.25      8.54 o 
  -5   8   4        0.46       -0.02      2.99 o 
  -4   8   4        0.02        5.03      3.10 o 
  -3   8   4        0.20       -0.28      2.37 o 
  -2   8   4       23.95       24.62      3.63 o 
  -1   8   4        0.91       -0.81      2.37 o 
   0   8   4       38.71       41.22      3.14 o 
   1   8   4       42.53       45.14      3.04 o 
   2   8   4       58.67       56.80      3.48 o 
   3   8   4       25.59       22.52      2.44 o 
   4   8   4        5.30        2.27      1.72 o 
   5   8   4        6.80        7.30      2.83 o 
   6   8   4        4.69        9.56      3.19 o 
   7   8   4       34.50       39.59      4.73 o 
   8   8   4        6.30       -2.34      3.40 o 
  -4   9   4        3.32        3.22      3.28 o 
  -3   9   4        2.98        0.00      2.83 o 
  -2   9   4       52.77       39.39      4.59 o 
  -1   9   4      177.91      181.19      6.18 o 
   0   9   4      195.39      192.92      5.69 o 
   1   9   4       10.90       15.07      2.60 o 
   2   9   4        0.19       -1.28      3.00 o 
   3   9   4        7.13        8.28      2.24 o 
   4   9   4       25.52       20.77      2.60 o 
   5   9   4       65.12       56.78      6.25 o 
   6   9   4        4.05       -0.57      3.54 o 
   7   9   4        0.62       -3.68      3.26 o 
   8   9   4       37.14       31.21      6.02 o 
  -3  10   4        1.55        2.48      3.24 o 
  -2  10   4        0.23       -3.58      2.57 o 
  -1  10   4        0.14        1.94      2.29 o 
   0  10   4        4.43        4.23      2.48 o 
   1  10   4       19.58       20.74      3.06 o 
   2  10   4       23.48       21.05      7.22 o 
   3  10   4        1.81        0.55      2.00 o 
   4  10   4       15.91        9.13      2.48 o 
   5  10   4       14.16       11.76      4.96 o 
   6  10   4        0.84        4.32      4.18 o 
   7  10   4        0.04        5.99      3.93 o 
   8  10   4        0.70        1.17      4.43 o 
  -2  11   4        0.63       -0.60      3.24 o 
  -1  11   4       18.53       19.21      5.18 o 
   0  11   4        2.92        2.46      2.61 o 
   1  11   4        0.16       -0.77      2.43 o 
   2  11   4       21.25       33.91      3.57 o 
   3  11   4       40.95       44.14      6.26 o 
   4  11   4       39.64       34.85      5.01 o 
   5  11   4        0.05        2.43      4.64 o 
   6  11   4        2.60        0.57      3.81 o 
   7  11   4        3.72        4.43      4.16 o 
  -1  12   4        9.61        9.53      3.88 o 
   0  12   4        1.89        3.95      3.93 o 
   1  12   4       19.60       22.46      3.57 o 
   2  12   4       21.80       24.88      3.62 o 
   3  12   4        8.82       10.67      3.11 o 
   4  12   4        6.31        0.18      3.81 o 
   5  12   4       14.07       12.82      5.72 o 
   6  12   4        2.75        3.05      4.96 o 
   1  13   4       12.12       10.47      5.11 o 
   2  13   4        0.05       -2.12      2.90 o 
   3  13   4        3.20        2.76      6.64 o 
   4  13   4        1.13        2.15      3.85 o 
  -3 -12   5        6.07        6.16      2.92 o 
  -2 -12   5        1.24        5.98      3.13 o 
  -1 -12   5        7.59        2.28      2.77 o 
   0 -12   5       53.11       53.32      6.99 o 
   1 -12   5       13.72       12.28      4.80 o 
   2 -12   5        1.04       -1.03      4.02 o 
  -5 -11   5        1.35       -3.65      3.15 o 
  -4 -11   5        2.90        3.21      2.80 o 
  -3 -11   5       39.74       47.71      4.16 o 
  -2 -11   5        4.48        6.62      2.86 o 
  -1 -11   5        2.22       -1.66      2.34 o 
   0 -11   5       16.67       14.95      3.12 o 
   1 -11   5        0.91       -0.66      2.47 o 
   2 -11   5        6.37        6.22      2.88 o 
   3 -11   5        7.41        6.02      3.07 o 
  -6 -10   5        0.05        3.79      3.86 o 
  -5 -10   5        0.01        2.92      3.33 o 
  -4 -10   5       20.51       15.25      3.19 o 
  -3 -10   5       14.44        5.03      2.74 o 
  -2 -10   5        0.84       -0.50      2.36 o 
  -1 -10   5       15.31        7.70      3.24 o 
   0 -10   5       56.79       52.22      3.98 o 
   1 -10   5       33.99       32.52      3.47 o 
   2 -10   5        1.33       -0.34      3.72 o 
   3 -10   5        3.19        5.57      2.68 o 
   4 -10   5        9.04        4.86      2.84 o 
  -6  -9   5        2.84        1.03      3.54 o 
  -5  -9   5        1.08        3.74      3.33 o 
  -4  -9   5       44.57       51.93      7.40 o 
  -3  -9   5        5.97        8.30      2.61 o 
  -2  -9   5       68.68       76.65      4.41 o 
  -1  -9   5       74.44       75.86      4.34 o 
   0  -9   5      141.02      144.46      5.36 o 
   1  -9   5       34.74       34.44      3.36 o 
   2  -9   5        0.26        0.62      3.56 o 
   3  -9   5        0.11       -1.97      2.23 o 
   4  -9   5        0.89        6.39      4.33 o 
   5  -9   5        0.68       -2.62      5.31 o 
  -7  -8   5       48.84       47.45      5.51 o 
  -6  -8   5        7.82        6.71      3.45 o 
  -5  -8   5        0.51       -2.60      2.83 o 
  -4  -8   5        8.51        7.93      2.62 o 
  -3  -8   5       13.79       13.86      2.68 o 
  -2  -8   5       71.44       78.48      4.20 o 
  -1  -8   5        6.95        7.25      3.97 o 
   0  -8   5       56.87       67.59      4.01 o 
   1  -8   5        5.90        2.39      2.12 o 
   2  -8   5        0.09       -1.86      1.94 o 
   3  -8   5       54.99       40.00      3.54 o 
   4  -8   5        0.42        0.34      2.64 o 
   5  -8   5        4.16        0.67      4.48 o 
   6  -8   5        1.00       -3.97      4.46 o 
  -7  -7   5       12.88        8.45      3.61 o 
  -6  -7   5        5.99        7.86      3.17 o 
  -5  -7   5        0.02       -3.72      2.55 o 
  -4  -7   5       20.93       21.45      3.68 o 
  -3  -7   5        6.12        5.98      2.28 o 
  -2  -7   5       78.82       83.27      4.08 o 
  -1  -7   5        3.92        4.64      2.02 o 
   0  -7   5       10.16        5.82      2.07 o 
   1  -7   5       18.97       26.54      2.78 o 
   2  -7   5        2.92        2.86      2.06 o 
   3  -7   5       29.36       33.97      3.06 o 
   4  -7   5      118.53      103.43      4.46 o 
   5  -7   5        5.41        3.88      4.02 o 
   6  -7   5        0.33       -1.98      3.97 o 
  -7  -6   5        2.43       -0.31      2.44 o 
  -6  -6   5       16.06       17.48      3.24 o 
  -5  -6   5       25.46       28.46      4.00 o 
  -4  -6   5      119.46      116.18      4.81 o 
  -3  -6   5      146.29      138.85      3.90 o 
  -2  -6   5       21.44       20.85      2.02 o 
  -1  -6   5       80.58       86.03      3.73 o 
   0  -6   5      185.69      185.08      4.92 o 
   1  -6   5       10.84        5.78      1.90 o 
   2  -6   5        8.04        5.91      1.82 o 
   3  -6   5       10.15       12.48      2.14 o 
   4  -6   5       78.84       75.47      3.66 o 
   5  -6   5        0.22        1.42      3.51 o 
   6  -6   5        2.47        3.63      4.25 o 
   7  -6   5       13.02       13.99      5.21 o 
  -7  -5   5        0.50       -0.12      2.62 o 
  -6  -5   5        3.58       -1.84      2.31 o 
  -5  -5   5      275.00      275.63      7.24 o 
  -4  -5   5       32.53       30.77      3.95 o 
  -3  -5   5       11.70       10.62      1.83 o 
  -2  -5   5      194.06      186.84      3.93 o 
  -1  -5   5      255.50      277.47      4.44 o 
   0  -5   5       69.41       62.50      2.39 o 
   1  -5   5       49.55       44.75      1.64 o 
   2  -5   5        0.84        0.45      1.06 o 
   3  -5   5       15.51       15.04      1.71 o 
   4  -5   5       11.01       16.48      1.96 o 
   5  -5   5       28.76       26.53      3.70 o 
   6  -5   5        3.48        6.45      3.35 o 
   7  -5   5       27.41       31.92      4.87 o 
  -7  -4   5       17.85       11.09      3.12 o 
  -6  -4   5       23.99       31.83      4.05 o 
  -5  -4   5      112.82      115.81      6.86 o 
  -4  -4   5      200.49      198.53      5.85 o 
  -3  -4   5       84.88       79.33      3.92 o 
  -2  -4   5        0.86        2.62      1.80 o 
  -1  -4   5      677.70      620.38      6.51 o 
   0  -4   5      600.19      618.76      8.11 o 
   1  -4   5        2.53        5.40      1.14 o 
   2  -4   5        0.76       -0.57      0.90 o 
   3  -4   5      103.35      111.28      2.89 o 
   4  -4   5       73.87       70.46      2.69 o 
   5  -4   5       15.78       15.86      3.12 o 
   6  -4   5       14.60       18.88      3.70 o 
   7  -4   5        1.51        0.10      6.57 o 
   8  -4   5        9.09        7.66      4.36 o 
  -8  -3   5        4.29        2.84      3.06 o 
  -7  -3   5        4.22        4.81      4.12 o 
  -6  -3   5       38.98       35.59      4.38 o 
  -5  -3   5      183.88      157.89      5.98 o 
  -4  -3   5      422.20      422.31      8.03 o 
  -3  -3   5       27.36       24.93      4.65 o 
  -2  -3   5      329.91      342.52      4.64 o 
  -1  -3   5      205.73      174.47      3.26 o 
   0  -3   5     1020.42      972.01      7.98 o 
   1  -3   5     1597.76     1564.52     11.17 o 
   2  -3   5      742.16      750.04      5.76 o 
   3  -3   5      149.70      156.01      3.05 o 
   4  -3   5      108.76      115.63      2.94 o 
   5  -3   5       98.24       95.86      5.16 o 
   6  -3   5       48.78       53.14      4.58 o 
   7  -3   5        0.01       -1.29      2.98 o 
   8  -3   5       18.56       19.02      4.58 o 
  -8  -2   5        4.38        2.32      3.17 o 
  -7  -2   5        0.01       -3.44      2.29 o 
  -6  -2   5       28.11       25.84      3.33 o 
  -5  -2   5      732.31      701.49     11.35 o 
  -4  -2   5       76.03       74.15      4.00 o 
  -3  -2   5       58.85       55.53      3.33 o 
  -2  -2   5       32.64       35.83      2.00 o 
  -1  -2   5       79.27       77.04      2.24 o 
   0  -2   5        0.16       -0.38      0.73 o 
   1  -2   5      381.13      396.56      4.43 o 
   2  -2   5        2.60        3.26      1.09 o 
   3  -2   5       80.38       76.03      2.09 o 
   4  -2   5       36.35       35.40      3.00 o 
   5  -2   5      169.85      177.35      5.80 o 
   6  -2   5       66.45       65.46      7.07 o 
   7  -2   5        8.94        9.05      3.34 o 
   8  -2   5       27.09       34.43      5.01 o 
   9  -2   5        0.69       -7.51      5.43 o 
  -7  -1   5        7.39        2.14      2.69 o 
  -6  -1   5       70.75       61.81      4.54 o 
  -5  -1   5     1214.94     1172.02     15.02 o 
  -4  -1   5       60.60       64.07      4.08 o 
  -3  -1   5      245.27      228.37      5.47 o 
  -2  -1   5      172.60      170.46      4.34 o 
  -1  -1   5      610.66      605.34      7.65 o 
   0  -1   5      452.12      411.94      4.35 o 
   1  -1   5       15.67       10.27      1.61 o 
   2  -1   5       52.14       54.45      1.76 o 
   3  -1   5      238.05      241.64      3.13 o 
   4  -1   5      124.51      112.48      4.41 o 
   5  -1   5       47.06       51.81      3.81 o 
   6  -1   5        2.02       -0.30      2.60 o 
   7  -1   5       26.11       19.77      3.75 o 
   8  -1   5       50.80       56.70      5.48 o 
   9  -1   5        2.96       -0.18      3.94 o 
  -7   0   5       19.08       15.85      3.34 o 
  -6   0   5        7.90        9.49      5.16 o 
  -5   0   5       18.69       16.78     14.94 o 
  -4   0   5       13.34       12.69      5.04 o 
  -3   0   5     1000.01      968.93     14.03 o 
  -2   0   5      303.04      346.00      6.13 o 
  -1   0   5     1961.13     2016.75     17.11 o 
   0   0   5      264.89      235.30      3.12 o 
   1   0   5      179.45      162.62      2.60 o 
   2   0   5      922.29      981.25     14.75 o 
   3   0   5      833.12      850.31     10.69 o 
   4   0   5      430.92      405.99     10.55 o 
   5   0   5      171.43      158.30      5.28 o 
   6   0   5       89.46       86.21      5.01 o 
   7   0   5       85.52       79.22      5.17 o 
   8   0   5        2.96        5.02      3.46 o 
   9   0   5        0.00       -5.59      3.73 o 
  -7   1   5        0.77       -0.55      2.51 o 
  -6   1   5        3.73        4.63      2.55 o 
  -5   1   5       81.63       77.46      7.42 o 
  -4   1   5        0.04       -0.54      1.71 o 
  -3   1   5      377.42      369.21      7.11 o 
  -2   1   5       53.36       52.37      4.00 o 
  -1   1   5     1239.65     1255.74     15.48 o 
   0   1   5      752.36      809.88      6.54 o 
   1   1   5       50.24       74.05      1.88 o 
   2   1   5     5090.91     5203.87     29.55 o 
   3   1   5      167.36      169.29      3.38 o 
   4   1   5      972.04      930.40     23.74 o 
   5   1   5       74.98       76.76      4.61 o 
   6   1   5      290.47      290.60      7.59 o 
   7   1   5        6.59        3.10      2.99 o 
   8   1   5       39.90       43.62      8.09 o 
   9   1   5      126.82      116.93      7.27 o 
  -7   2   5       47.77       52.61      6.44 o 
  -6   2   5        5.31        0.68      2.79 o 
  -5   2   5       55.17       61.80      4.75 o 
  -4   2   5        4.11        3.95      5.28 o 
  -3   2   5        4.47        3.97      1.69 o 
  -2   2   5       27.41       28.99      2.34 o 
  -1   2   5      798.48      833.46     14.44 o 
   0   2   5      585.91      605.70      5.59 o 
   1   2   5        6.05       10.79      1.01 o 
   2   2   5        0.80       -0.21      0.70 o 
   3   2   5       32.93       34.09      1.86 o 
   4   2   5     2243.40     2352.05     28.65 o 
   5   2   5      310.75      285.08      6.83 o 
   6   2   5      448.34      428.84      9.08 o 
   7   2   5       15.20       11.94      3.82 o 
   8   2   5       40.36       53.49      5.17 o 
   9   2   5       57.27       62.36      7.45 o 
  -7   3   5       19.85       24.94      5.88 o 
  -6   3   5        1.44        4.39      4.94 o 
  -5   3   5       43.38       55.43      7.02 o 
  -4   3   5       61.13       46.60      3.70 o 
  -3   3   5        2.56        1.59      1.61 o 
  -2   3   5      311.53      280.20      5.89 o 
  -1   3   5       84.82       92.28      2.70 o 
   0   3   5       23.43       22.85      1.57 o 
   1   3   5      476.55      517.50      5.27 o 
   2   3   5      107.06      139.40      4.01 o 
   3   3   5      293.26      308.64      3.24 o 
   4   3   5     1844.73     1860.14     18.57 o 
   5   3   5      442.42      413.94      8.12 o 
   6   3   5      307.64      300.00      7.77 o 
   7   3   5       71.18       78.22      5.17 o 
   8   3   5       45.41       45.52      4.92 o 
   9   3   5       28.61       28.90      5.21 o 
  -6   4   5        1.89       -1.14      3.71 o 
  -5   4   5       68.53       74.18      8.21 o 
  -4   4   5       62.04       66.77     10.20 o 
  -3   4   5       68.93       64.78      3.83 o 
  -2   4   5      492.89      464.86      7.91 o 
  -1   4   5       28.43       33.72      2.15 o 
   0   4   5       41.58       36.64      1.90 o 
   1   4   5        3.82        4.62      1.47 o 
   2   4   5     2564.00     2562.66     16.45 o 
   3   4   5        8.36        2.90      0.80 o 
   4   4   5      345.03      396.77      7.50 o 
   5   4   5      608.02      594.78      9.93 o 
   6   4   5      103.40      100.23      5.25 o 
   7   4   5       76.72       75.95      5.18 o 
   8   4   5        0.07       -0.57      3.08 o 
   9   4   5        1.48       -3.99     11.93 o 
  -6   5   5        3.65        2.69      3.19 o 
  -5   5   5       37.63       50.82      5.31 o 
  -4   5   5       28.68       17.57      4.07 o 
  -3   5   5      267.21      257.02      6.65 o 
  -2   5   5      131.94      123.48      4.55 o 
  -1   5   5       58.42       55.78      2.49 o 
   0   5   5      551.85      515.04      5.93 o 
   1   5   5       16.80       17.57      1.53 o 
   2   5   5      238.13      256.02      4.01 o 
   3   5   5        7.50        5.76      1.38 o 
   4   5   5      184.46      177.76      3.35 o 
   5   5   5       33.19       39.08      3.57 o 
   6   5   5      514.56      503.09     10.10 o 
   7   5   5       39.60       45.63      4.58 o 
   8   5   5       10.19        9.20      3.83 o 
   9   5   5       36.79       52.71      9.25 o 
  -6   6   5        4.03        9.76      3.16 o 
  -5   6   5        3.94        4.29      4.23 o 
  -4   6   5       30.50       31.74      3.50 o 
  -3   6   5       66.82       55.00      6.83 o 
  -2   6   5       19.72       17.73      2.61 o 
  -1   6   5      196.17      207.63      4.41 o 
   0   6   5      583.53      543.51      6.42 o 
   1   6   5       11.49       13.16      1.66 o 
   2   6   5        0.77       -0.63      1.12 o 
   3   6   5        9.43       10.28      1.18 o 
   4   6   5       49.69       54.47      2.41 o 
   5   6   5      163.66      145.04      5.53 o 
   6   6   5       55.67       55.05      4.58 o 
   7   6   5       22.55       24.12      3.97 o 
   8   6   5        1.02       -2.05      3.18 o 
   9   6   5       90.29      102.38      7.16 o 
  -5   7   5        6.13       10.04      3.42 o 
  -4   7   5       25.29       31.19      3.64 o 
  -3   7   5       12.43       12.87      2.63 o 
  -2   7   5       25.85       25.68      2.89 o 
  -1   7   5       78.83       69.90      3.09 o 
   0   7   5       82.07       78.92      3.01 o 
   1   7   5       43.52       41.27      2.41 o 
   2   7   5       11.05        4.40      1.69 o 
   3   7   5      125.38      123.71      2.72 o 
   4   7   5        4.21        2.87      1.37 o 
   5   7   5       47.33       56.67      4.25 o 
   6   7   5       71.17       72.60      4.81 o 
   7   7   5       11.30        6.45      3.39 o 
   8   7   5       13.42        6.86      3.65 o 
   9   7   5       78.42       73.64      8.06 o 
  -4   8   5        0.71       -3.63      2.60 o 
  -3   8   5       12.68       10.15      3.38 o 
  -2   8   5        7.60        3.35      2.71 o 
  -1   8   5      113.20      115.68      5.27 o 
   0   8   5        3.36       -0.39      1.96 o 
   1   8   5      152.20      158.02      4.86 o 
   2   8   5       11.39        9.84      2.15 o 
   3   8   5       54.30       64.26      3.42 o 
   4   8   5        1.41       -1.99      1.33 o 
   5   8   5       75.73       69.76      4.58 o 
   6   8   5        8.62       12.22      3.80 o 
   7   8   5        8.38        0.10      7.65 o 
   8   8   5       17.74       19.52      4.55 o 
  -4   9   5        0.01       -1.19      3.08 o 
  -3   9   5        1.24        0.92      2.99 o 
  -2   9   5        0.83       -0.41      2.66 o 
  -1   9   5       12.32        6.25      3.05 o 
   0   9   5        0.16       -0.61      2.06 o 
   1   9   5      124.05      120.87      4.71 o 
   2   9   5       29.66       34.74      3.15 o 
   3   9   5      160.58      152.40      4.88 o 
   4   9   5       15.17       11.72      2.83 o 
   5   9   5       39.66       43.18      6.06 o 
   6   9   5       79.45       67.94      6.59 o 
   7   9   5       26.43       31.79      5.97 o 
   8   9   5       12.47       18.54      5.44 o 
  -3  10   5        3.25       11.23      4.02 o 
  -2  10   5        5.18        5.49      3.45 o 
  -1  10   5        7.86        6.57      3.19 o 
   0  10   5       44.51       51.95      3.96 o 
   1  10   5        3.77        2.33      2.95 o 
   2  10   5       14.25       11.86      2.69 o 
   3  10   5        0.09       -2.45      1.94 o 
   4  10   5        0.01       -0.97      1.98 o 
   5  10   5       23.40       28.37      5.88 o 
   6  10   5       42.45       54.96      6.82 o 
   7  10   5        2.77        2.99      4.11 o 
  -2  11   5        4.85        5.31      3.56 o 
  -1  11   5        1.50        3.01      3.22 o 
   0  11   5       25.79       28.11      5.37 o 
   1  11   5        0.06        0.29      2.47 o 
   2  11   5        0.32        2.24      4.17 o 
   3  11   5        9.85        8.11      2.81 o 
   4  11   5       28.33       30.69      4.49 o 
   5  11   5       10.22        4.98      5.31 o 
   6  11   5        1.87       -1.29      4.92 o 
   7  11   5        3.74        4.80      4.43 o 
  -1  12   5        1.49        2.41      3.61 o 
   0  12   5        0.48        4.89      2.98 o 
   1  12   5       10.69       12.07      5.05 o 
   2  12   5        5.66        8.12      2.97 o 
   3  12   5        9.16       11.10      3.13 o 
   4  12   5       30.33       38.26      3.86 o 
   5  12   5       20.11       24.74      6.39 o 
   6  12   5       12.95        9.95      5.83 o 
   2  13   5        1.57        3.16      5.99 o 
   3  13   5        0.00       -3.25      2.69 o 
   4  13   5       12.69       20.10      6.62 o 
  -2 -12   6        3.24        5.73      3.19 o 
  -1 -12   6        3.05        5.36      3.14 o 
   0 -12   6        6.99       10.36      3.29 o 
   1 -12   6        1.88        1.26      2.69 o 
  -4 -11   6        1.86        5.90      3.68 o 
  -3 -11   6        1.04       -0.14      2.76 o 
  -2 -11   6        5.25        2.15      3.14 o 
  -1 -11   6        1.07       -0.99      4.93 o 
   0 -11   6       16.29       13.70      3.32 o 
   1 -11   6       11.08       11.24      3.17 o 
   2 -11   6        5.41       11.56      3.10 o 
   3 -11   6        0.03        3.03      2.79 o 
  -5 -10   6        1.84        3.61      3.61 o 
  -4 -10   6        1.81        1.06      2.92 o 
  -3 -10   6        0.32       -1.10      4.04 o 
  -2 -10   6        1.58        0.63      4.51 o 
  -1 -10   6        1.01       -1.16      2.44 o 
   0 -10   6        6.92        4.54      2.65 o 
   1 -10   6        1.52        4.06      2.40 o 
   2 -10   6        2.03        2.38      2.53 o 
   3 -10   6        9.06       11.29      3.00 o 
   4 -10   6       30.88       30.18      7.46 o 
  -6  -9   6        8.40        9.23      4.09 o 
  -5  -9   6        0.05       -0.25      3.38 o 
  -4  -9   6        0.39       -0.94      2.99 o 
  -3  -9   6        0.12       -0.37      2.73 o 
  -2  -9   6        2.95        5.30      2.56 o 
  -1  -9   6       27.92       33.78      3.54 o 
   0  -9   6        2.08        2.89      2.81 o 
   1  -9   6       21.78       14.76      2.80 o 
   2  -9   6        0.78       -0.68      2.20 o 
   3  -9   6        0.00       -0.31      4.39 o 
   4  -9   6        0.32        1.24      5.31 o 
   5  -9   6        6.03        2.30      6.18 o 
  -5  -8   6       22.83       23.22      4.43 o 
  -4  -8   6       26.39       34.52      4.59 o 
  -3  -8   6       38.35       34.62      3.43 o 
  -2  -8   6       30.26       32.18      3.29 o 
  -1  -8   6        4.83       -0.02      2.23 o 
   0  -8   6       15.80       13.85      2.66 o 
   1  -8   6        8.93        7.42      2.27 o 
   2  -8   6        6.21        3.20      2.24 o 
   3  -8   6        0.01        2.76      2.16 o 
   4  -8   6        0.11       -1.49      4.23 o 
   5  -8   6        1.99       -6.30      4.20 o 
   6  -8   6        0.11       -0.32      4.78 o 
  -6  -7   6        0.00        0.23      3.12 o 
  -5  -7   6        4.42        4.66      3.22 o 
  -4  -7   6       88.51       91.00      5.95 o 
  -3  -7   6        4.24        2.46      2.16 o 
  -2  -7   6       67.71       70.59      4.00 o 
  -1  -7   6       56.20       61.65      3.88 o 
   0  -7   6       66.76       67.92      3.97 o 
   1  -7   6       28.99       28.75      3.00 o 
   2  -7   6        0.32       -0.85      1.93 o 
   3  -7   6        2.16        1.00      2.01 o 
   4  -7   6        0.08       -2.73      3.72 o 
   5  -7   6        3.03        1.10      4.43 o 
   6  -7   6        0.25       -2.39      4.13 o 
  -7  -6   6        1.53       10.06      7.74 o 
  -6  -6   6       15.14       17.12      3.28 o 
  -5  -6   6       76.70       79.35      4.72 o 
  -4  -6   6       25.67       30.43      3.27 o 
  -3  -6   6       26.12       20.51      2.81 o 
  -2  -6   6       17.53       17.56      2.13 o 
  -1  -6   6       52.53       59.16      3.43 o 
   0  -6   6       36.62       42.08      3.05 o 
   1  -6   6      390.95      397.49      7.18 o 
   2  -6   6       15.44       25.19      2.51 o 
   3  -6   6       22.59       23.96      3.56 o 
   4  -6   6       33.33       38.82      5.58 o 
   5  -6   6      102.49      113.15      7.83 o 
   6  -6   6        6.69        8.20      4.75 o 
   7  -6   6        2.23       -4.18      4.09 o 
  -7  -5   6        1.82        1.55      2.85 o 
  -6  -5   6       71.03       74.16      5.04 o 
  -5  -5   6      198.14      221.33      6.85 o 
  -4  -5   6        2.80       -2.21      4.11 o 
  -3  -5   6      118.85      117.76      4.72 o 
  -2  -5   6      321.14      304.49      6.25 o 
  -1  -5   6       66.58       64.44      2.72 o 
   0  -5   6        8.67       10.35      1.59 o 
   1  -5   6       33.09       38.24      2.20 o 
   2  -5   6      110.73      118.61      3.18 o 
   3  -5   6       42.83       39.14      2.35 o 
   4  -5   6       52.32       51.93      4.07 o 
   5  -5   6       92.85      106.71      5.44 o 
   6  -5   6       22.18       16.16      3.96 o 
   7  -5   6        4.09       -1.49      4.04 o 
  -7  -4   6        3.46       -0.57      2.70 o 
  -6  -4   6       22.17       24.01      3.69 o 
  -5  -4   6      176.61      191.39      6.98 o 
  -4  -4   6        4.99       -0.85      1.92 o 
  -3  -4   6      887.03      878.55     11.70 o 
  -2  -4   6      467.72      454.85      6.01 o 
  -1  -4   6      127.47      134.21      3.29 o 
   0  -4   6        1.74        0.07      1.12 o 
   1  -4   6      126.47      131.35      3.07 o 
   2  -4   6       87.00       92.74      2.89 o 
   3  -4   6      179.75      174.74      3.65 o 
   4  -4   6      113.02      120.16      4.95 o 
   5  -4   6       79.19       79.67      5.37 o 
   6  -4   6        2.42        0.17      2.99 o 
   7  -4   6        7.63        4.91      3.69 o 
   8  -4   6        5.15       -5.63      5.91 o 
  -7  -3   6        0.67       -3.24      4.49 o 
  -6  -3   6       70.89       69.75      5.36 o 
  -5  -3   6       48.02       57.34      4.37 o 
  -4  -3   6        5.75        2.86      3.69 o 
  -3  -3   6      880.10      894.51     19.99 o 
  -2  -3   6       55.11       63.38      2.58 o 
  -1  -3   6      354.61      366.08      4.93 o 
   0  -3   6       16.69       17.67      1.45 o 
   1  -3   6       34.02       32.94      1.85 o 
   2  -3   6     1020.47     1053.89      7.47 o 
   3  -3   6       55.73       62.84      2.65 o 
   4  -3   6       21.72       30.59      3.12 o 
   5  -3   6       45.40       48.91      6.29 o 
   6  -3   6       18.89       20.55      3.70 o 
   7  -3   6        4.79        3.25      8.51 o 
   8  -3   6        0.01       -5.86      5.00 o 
  -7  -2   6       37.38       36.63      4.27 o 
  -6  -2   6       65.46       77.42      5.09 o 
  -5  -2   6       30.55       32.17      3.96 o 
  -4  -2   6        8.59        4.64      2.85 o 
  -3  -2   6       81.41       77.66      7.38 o 
  -2  -2   6       12.16        9.62      1.87 o 
  -1  -2   6     1536.85     1515.91     11.21 o 
   0  -2   6      253.26      273.42      3.88 o 
   1  -2   6       95.43      107.95      2.59 o 
   2  -2   6     2112.60     2093.11     16.20 o 
   3  -2   6       38.96       37.07      1.82 o 
   4  -2   6      122.82      118.79      4.58 o 
   5  -2   6        0.01       -1.76      2.25 o 
   6  -2   6      224.93      223.47      7.06 o 
   7  -2   6        0.82       -1.60      2.98 o 
   8  -2   6        0.58       -1.28      3.55 o 
  -7  -1   6       81.54       93.26      5.87 o 
  -6  -1   6        4.08        0.20      2.42 o 
  -5  -1   6        7.80       12.80      2.90 o 
  -4  -1   6       26.29       28.35      3.03 o 
  -3  -1   6       84.08       74.75      4.46 o 
  -2  -1   6      123.30      111.70      3.97 o 
  -1  -1   6      334.30      312.06      5.71 o 
   0  -1   6       61.74       58.34      3.62 o 
   1  -1   6        2.14        0.42      1.17 o 
   2  -1   6       28.45       31.50      2.38 o 
   3  -1   6      106.72      104.69      2.93 o 
   4  -1   6      364.04      356.75     10.29 o 
   5  -1   6       81.50       76.71      4.34 o 
   6  -1   6      505.66      499.06     10.25 o 
   7  -1   6       19.81       16.90      3.73 o 
   8  -1   6       84.00       88.27      6.03 o 
   9  -1   6        2.16       -4.50      7.09 o 
  -7   0   6       56.18       60.12     12.28 o 
  -6   0   6        1.51       -3.05      2.03 o 
  -5   0   6       32.23       32.36      3.59 o 
  -4   0   6        0.76       -0.81      1.73 o 
  -3   0   6      136.52      145.55      4.87 o 
  -2   0   6      223.59      191.60      4.96 o 
  -1   0   6       55.44       61.93      3.03 o 
   0   0   6      121.93      110.98      2.42 o 
   1   0   6       73.92       83.24      2.20 o 
   2   0   6      143.63      136.05      2.66 o 
   3   0   6       11.86       12.60      0.90 o 
   4   0   6       19.15       27.02      6.75 o 
   5   0   6      110.89      108.29      4.71 o 
   6   0   6      453.29      447.59      9.56 o 
   7   0   6       48.81       47.56      5.02 o 
   8   0   6       14.00       14.75      3.85 o 
   9   0   6       21.17        9.04      7.28 o 
  -7   1   6       35.88       54.36      8.48 o 
  -6   1   6       14.69       10.40      2.96 o 
  -5   1   6       78.87       82.87      4.71 o 
  -4   1   6       20.41       18.84      2.75 o 
  -3   1   6       16.65       16.00      2.92 o 
  -2   1   6       98.81       75.00      3.56 o 
  -1   1   6      201.26      181.56      4.46 o 
   0   1   6      869.99      873.46      7.30 o 
   1   1   6      417.91      384.50      4.44 o 
   2   1   6     3210.99     3113.75     18.91 o 
   3   1   6      203.40      233.64      2.72 o 
   4   1   6      281.16      279.38      6.34 o 
   5   1   6       97.48       90.15      4.43 o 
   6   1   6      132.51      126.05      5.90 o 
   7   1   6       35.03       45.10      4.47 o 
   8   1   6       32.24       28.81      4.49 o 
   9   1   6        0.05       -2.20      3.82 o 
  -7   2   6        6.12        5.79      3.20 o 
  -6   2   6       37.52       42.87      4.25 o 
  -5   2   6       54.54       55.93      4.32 o 
  -4   2   6       33.64       27.86      3.23 o 
  -3   2   6        3.49       -0.50      1.58 o 
  -2   2   6        0.27        0.30      1.39 o 
  -1   2   6      113.02      120.76      3.82 o 
   0   2   6     1544.57     1472.01     10.68 o 
   1   2   6      166.24      158.83      2.94 o 
   2   2   6      183.16      191.53      3.16 o 
   3   2   6        9.04        5.91      0.79 o 
   4   2   6      224.13      203.85      5.49 o 
   5   2   6       44.06       54.53      3.87 o 
   6   2   6      250.76      231.43      7.18 o 
   7   2   6       55.40       66.98      8.11 o 
   8   2   6        0.03       -1.91      3.03 o 
   9   2   6      123.50      129.68      7.24 o 
  -6   3   6       28.87       29.60      3.92 o 
  -5   3   6       23.84       23.64      3.32 o 
  -4   3   6      198.16      187.37      6.13 o 
  -3   3   6        0.07       -0.82      1.63 o 
  -2   3   6        0.34        0.30      1.53 o 
  -1   3   6      431.53      420.97      7.02 o 
   0   3   6      567.52      539.75      5.71 o 
   1   3   6      191.06      197.83      3.37 o 
   2   3   6      104.88       74.02      2.29 o 
   3   3   6       24.60       21.68      1.32 o 
   4   3   6       62.64       69.47      3.68 o 
   5   3   6       32.07       41.89      3.49 o 
   6   3   6      715.64      711.02     17.40 o 
   7   3   6       15.39       13.98      5.19 o 
   8   3   6        5.43        8.67      3.60 o 
   9   3   6      116.58      126.80     16.16 o 
  -6   4   6       11.42        9.50      3.28 o 
  -5   4   6        6.88        7.67      2.83 o 
  -4   4   6       53.64       63.27      6.82 o 
  -3   4   6      154.77      147.05      5.31 o 
  -2   4   6       19.83       16.41      2.50 o 
  -1   4   6       16.42       19.12      2.23 o 
   0   4   6       76.36       74.01      2.54 o 
   1   4   6      486.67      486.75      5.64 o 
   2   4   6      458.62      496.84      5.65 o 
   3   4   6      182.16      171.74      2.80 o 
   4   4   6       60.33       69.33      7.67 o 
   5   4   6      139.08      121.28      5.08 o 
   6   4   6     1192.60     1165.86     16.05 o 
   7   4   6       19.66       19.98     10.08 o 
   8   4   6        6.50        3.25      3.49 o 
   9   4   6       46.49       49.70      5.94 o 
  -6   5   6        4.03        0.74      2.91 o 
  -5   5   6        4.24        6.06      2.79 o 
  -4   5   6       15.42       25.48      4.18 o 
  -3   5   6      154.16      157.59      5.62 o 
  -2   5   6        1.88        4.14      2.04 o 
  -1   5   6       15.45       19.59      2.35 o 
   0   5   6       35.02       42.34      2.71 o 
   1   5   6      761.90      736.07      7.47 o 
   2   5   6        0.06       -0.96      1.07 o 
   3   5   6       75.85       67.85      2.05 o 
   4   5   6        6.49       14.90      2.55 o 
   5   5   6      896.31      878.39     20.92 o 
   6   5   6      196.88      211.51      6.98 o 
   7   5   6        7.98        5.09      3.13 o 
   8   5   6       39.30       41.22      7.82 o 
   9   5   6        3.94        0.72      3.88 o 
  -5   6   6        4.22        4.81      2.75 o 
  -4   6   6        0.20        0.33      4.32 o 
  -3   6   6       22.25       23.10      3.07 o 
  -2   6   6      149.48      150.45      5.27 o 
  -1   6   6      217.06      214.53      5.76 o 
   0   6   6      146.15      127.64      3.41 o 
   1   6   6       55.29       58.42      2.66 o 
   2   6   6       99.55       93.65      3.00 o 
   3   6   6      203.69      192.58      3.26 o 
   4   6   6       22.57       26.43      3.04 o 
   5   6   6      100.75      113.35      5.15 o 
   6   6   6      158.13      166.93     10.15 o 
   7   6   6       28.99       35.30      4.35 o 
   8   6   6      109.36       96.69      6.35 o 
   9   6   6        0.29       -5.73      3.82 o 
  -5   7   6        3.03       -1.86      3.05 o 
  -4   7   6        1.40       -2.78      5.96 o 
  -3   7   6       13.20       16.75      2.95 o 
  -2   7   6       50.80       46.95      3.61 o 
  -1   7   6       48.27       48.62      4.01 o 
   0   7   6       28.69       29.12      3.40 o 
   1   7   6        1.81       -1.80      1.35 o 
   2   7   6       62.67       66.91      3.29 o 
   3   7   6      229.08      226.89      3.67 o 
   4   7   6       48.01       58.90      3.96 o 
   5   7   6      193.36      181.79      6.22 o 
   6   7   6        0.89       -1.08      2.63 o 
   7   7   6        6.30        2.37      3.27 o 
   8   7   6       44.61       44.04      5.24 o 
  -4   8   6       13.51       11.05      3.90 o 
  -3   8   6       68.67       73.16      5.95 o 
  -2   8   6        1.76       -3.62      2.41 o 
  -1   8   6        1.30        3.90      2.78 o 
   0   8   6      110.58      115.00      4.40 o 
   1   8   6        0.06       -2.67      1.78 o 
   2   8   6        1.49       -2.18      1.45 o 
   3   8   6      103.26      111.61      2.89 o 
   4   8   6      198.97      208.33      6.43 o 
   5   8   6       13.74       12.11      4.00 o 
   6   8   6        4.05        3.89      3.18 o 
   7   8   6       54.91       62.22      5.41 o 
   8   8   6        0.47        1.22      5.52 o 
  -3   9   6       43.60       47.78      5.42 o 
  -2   9   6        0.94       -0.51      2.78 o 
  -1   9   6       90.32       94.29      6.18 o 
   0   9   6       58.54       62.92      4.02 o 
   1   9   6       97.76      120.33      4.80 o 
   2   9   6        9.43        8.05      2.35 o 
   3   9   6       34.38       42.49      5.75 o 
   4   9   6      107.85       93.51      7.01 o 
   5   9   6        1.70        0.00      4.02 o 
   6   9   6       37.37       47.29      6.34 o 
   7   9   6       21.39       27.70      5.72 o 
   8   9   6       25.44       28.30      6.13 o 
  -2  10   6        2.94       -0.62      3.01 o 
  -1  10   6       21.52       19.87      4.16 o 
   0  10   6       89.92       96.54      6.20 o 
   1  10   6      189.79      191.22      6.01 o 
   2  10   6       31.74       28.10      3.27 o 
   3  10   6       34.71       34.94      3.27 o 
   4  10   6       40.66       34.82      6.11 o 
   5  10   6        0.42        1.49      4.80 o 
   6  10   6       17.98       22.37      5.74 o 
   7  10   6       17.28       16.97      5.40 o 
  -1  11   6        0.08       -2.25      2.94 o 
   0  11   6       53.62       57.47      5.56 o 
   1  11   6      108.26      111.01      5.55 o 
   2  11   6        2.46        1.50      2.44 o 
   3  11   6       13.00        6.08      2.78 o 
   4  11   6       16.59       21.80      5.95 o 
   5  11   6        2.41        5.54      5.33 o 
   6  11   6       31.08       27.36      6.55 o 
   0  12   6        4.73        4.39      3.70 o 
   1  12   6        5.87        9.19      4.30 o 
   2  12   6        4.09        4.56      2.90 o 
   3  12   6        4.78        5.86      2.85 o 
   4  12   6        9.33       18.79      5.86 o 
   5  12   6        0.48        2.66      5.24 o 
  -3 -11   7        1.37        1.68      3.56 o 
  -2 -11   7        0.19       -3.85      2.56 o 
  -1 -11   7        0.54       -1.05      2.82 o 
   0 -11   7        7.91        3.32      3.03 o 
   1 -11   7        0.62       -2.98      5.18 o 
   2 -11   7        0.95       -1.00      2.66 o 
  -4 -10   7       19.21       28.14      4.94 o 
  -3 -10   7        8.59       15.25      4.09 o 
  -2 -10   7        9.36        3.93      5.35 o 
  -1 -10   7        0.24        1.09      2.63 o 
   0 -10   7        3.32       10.34      3.17 o 
   1 -10   7        9.52       13.73      3.36 o 
   2 -10   7        1.66       -0.02      2.40 o 
   3 -10   7        1.03       -0.46      2.62 o 
  -5  -9   7       41.18       41.48      5.63 o 
  -4  -9   7        7.99        9.35      3.65 o 
  -3  -9   7        0.05       -3.81      2.76 o 
  -2  -9   7       26.82       37.91      3.91 o 
  -1  -9   7       27.47       32.87      3.82 o 
   0  -9   7       13.15       11.31      2.84 o 
   1  -9   7        4.43        6.22      2.51 o 
   2  -9   7        2.65        2.00      2.40 o 
   3  -9   7        0.03        0.40      2.42 o 
   4  -9   7        0.29       -5.10      5.21 o 
   5  -9   7        0.88        1.75      6.32 o 
  -5  -8   7       31.23       28.02      4.75 o 
  -4  -8   7        0.06       -1.95      2.78 o 
  -3  -8   7       34.68       25.77      4.16 o 
  -2  -8   7       27.71       24.03      3.20 o 
  -1  -8   7        3.93        3.10      2.37 o 
   0  -8   7       17.88       15.88      2.90 o 
   1  -8   7       27.13       31.86      3.38 o 
   2  -8   7       12.23       14.29      2.82 o 
   3  -8   7        3.49        0.28      2.22 o 
   4  -8   7        6.49        0.05      4.73 o 
   5  -8   7       13.15       18.72      5.74 o 
  -6  -7   7        2.83        4.39      3.84 o 
  -4  -7   7        0.33        1.56      2.89 o 
  -3  -7   7       79.49       85.21      5.90 o 
  -2  -7   7        4.94        7.10      2.48 o 
  -1  -7   7       30.78       32.37      3.23 o 
   0  -7   7       16.13       10.43      4.52 o 
   1  -7   7       33.44       31.46      3.17 o 
   2  -7   7        4.56        1.07      3.00 o 
   3  -7   7       11.43       11.54      3.78 o 
   4  -7   7       30.76       31.40      5.90 o 
   5  -7   7       26.15       20.90      5.65 o 
   6  -7   7        2.42        0.18      4.73 o 
  -6  -6   7       79.55       91.44      6.39 o 
  -5  -6   7       39.26       49.19      4.63 o 
  -4  -6   7       16.16       11.12      2.79 o 
  -3  -6   7       54.34       58.30      3.88 o 
  -2  -6   7       21.82       18.89      3.07 o 
  -1  -6   7      321.88      327.43      6.89 o 
   0  -6   7       25.41       29.55      2.93 o 
   1  -6   7        1.63        0.16      1.88 o 
   2  -6   7       50.84       56.25      3.46 o 
   3  -6   7        0.63       -1.00      1.66 o 
   4  -6   7       47.42       40.22      5.83 o 
   5  -6   7        1.16       -5.99      4.00 o 
   6  -6   7        0.57       -4.32      4.11 o 
   7  -6   7        0.06       -4.27      4.20 o 
  -6  -5   7       31.20       40.40      4.29 o 
  -5  -5   7       50.55       55.38      7.40 o 
  -4  -5   7       65.20       66.73      4.79 o 
  -3  -5   7       12.63        9.84      3.22 o 
  -2  -5   7      194.46      190.07      5.47 o 
  -1  -5   7      484.69      467.51      6.41 o 
   0  -5   7        1.76        1.05      1.43 o 
   1  -5   7        1.14       -1.79      1.19 o 
   2  -5   7       14.55       17.88      1.56 o 
   3  -5   7       25.80       36.05      2.42 o 
   4  -5   7      141.88      132.32      5.74 o 
   5  -5   7        2.86        7.00      3.17 o 
   6  -5   7       13.21       25.17      5.54 o 
   7  -5   7        0.00       -2.34      4.13 o 
  -7  -4   7       44.32       55.31      9.91 o 
  -6  -4   7        1.18        1.80      3.00 o 
  -5  -4   7      152.62      174.29      7.65 o 
  -4  -4   7      170.89      166.32      5.85 o 
  -3  -4   7        0.45       -2.40      1.60 o 
  -2  -4   7      189.95      173.92      5.26 o 
  -1  -4   7       25.80       38.60      2.42 o 
   0  -4   7       12.29       12.09      1.95 o 
   1  -4   7       63.59       60.25      2.55 o 
   2  -4   7        0.12        1.17      1.00 o 
   3  -4   7        8.07        8.60      2.51 o 
   4  -4   7       73.49       63.56      4.25 o 
   5  -4   7        0.59       -1.33      4.28 o 
   6  -4   7       15.37       16.40      4.75 o 
   7  -4   7        3.12       -2.72      3.51 o 
   8  -4   7       10.03        2.45      4.20 o 
  -7  -3   7       28.92       38.99      4.52 o 
  -6  -3   7        6.37        2.14      3.01 o 
  -5  -3   7      176.03      176.97      6.47 o 
  -4  -3   7        8.48        9.39      5.36 o 
  -3  -3   7        0.16       -1.93      2.18 o 
  -2  -3   7       22.07       21.82      2.80 o 
  -1  -3   7      680.03      713.88      7.51 o 
   0  -3   7       34.64       43.30      2.16 o 
   1  -3   7      253.66      231.44      3.99 o 
   2  -3   7      103.62       96.87      3.68 o 
   3  -3   7       16.34       14.95      1.53 o 
   4  -3   7       73.68       67.86      4.13 o 
   5  -3   7        0.41        2.66      2.73 o 
   6  -3   7       26.64       28.52      4.08 o 
   7  -3   7        1.57       -2.98      6.06 o 
   8  -3   7        2.76       -2.02      3.85 o 
  -7  -2   7        9.72        9.90      7.43 o 
  -6  -2   7       27.93       26.73      3.85 o 
  -5  -2   7       15.87       21.11      6.80 o 
  -4  -2   7      131.04      120.20      5.22 o 
  -3  -2   7       19.75       17.48      2.61 o 
  -2  -2   7       45.10       55.80      3.48 o 
  -1  -2   7      521.37      512.18      5.97 o 
   0  -2   7      334.91      328.38      5.79 o 
   1  -2   7       26.92       23.78      2.41 o 
   2  -2   7      341.00      321.27      5.04 o 
   3  -2   7      173.51      188.93      4.02 o 
   4  -2   7      556.50      561.03      9.61 o 
   5  -2   7       65.31       60.84      4.39 o 
   6  -2   7       35.43       36.89      4.28 o 
   7  -2   7        3.79        3.14      3.55 o 
   8  -2   7        0.74       -4.89      3.26 o 
  -7  -1   7        3.15        2.35      4.35 o 
  -6  -1   7       29.92       35.41      5.58 o 
  -5  -1   7        2.32       -3.14      2.13 o 
  -4  -1   7        5.22        4.88      3.03 o 
  -3  -1   7      204.22      212.80      5.99 o 
  -2  -1   7       31.86       28.68      2.66 o 
  -1  -1   7       95.79      105.75      5.37 o 
   0  -1   7      285.92      265.82      3.97 o 
   1  -1   7      393.99      376.39      4.81 o 
   2  -1   7      273.37      289.14      4.17 o 
   3  -1   7      162.87      169.53      4.12 o 
   4  -1   7      589.19      577.93     10.13 o 
   5  -1   7        2.10        0.80      2.44 o 
   6  -1   7      141.58      142.59      7.37 o 
   7  -1   7       10.54       11.36      3.56 o 
   8  -1   7        0.39       -1.27      3.35 o 
  -6   0   7        9.05       11.33      3.19 o 
  -5   0   7        2.64       -1.28      2.43 o 
  -4   0   7      297.71      265.88      7.91 o 
  -3   0   7      113.45      107.42      4.67 o 
  -2   0   7        0.20        0.46      1.55 o 
  -1   0   7      249.02      231.57      5.33 o 
   0   0   7       29.79       24.96      1.62 o 
   1   0   7        3.03        2.03      1.01 o 
   2   0   7      297.66      309.13      4.24 o 
   3   0   7      109.55      108.95      2.20 o 
   4   0   7      261.98      262.81      6.47 o 
   5   0   7       78.50       72.46      8.73 o 
   6   0   7      577.01      562.75     10.95 o 
   7   0   7        2.48       -0.81      2.83 o 
   8   0   7       86.65       84.69      6.15 o 
   9   0   7        6.20       -0.76      4.31 o 
  -6   1   7        1.73       -1.18      2.42 o 
  -5   1   7       30.26       28.81      5.65 o 
  -4   1   7      222.65      219.33      6.61 o 
  -3   1   7        6.94        3.03      1.94 o 
  -2   1   7       93.30       95.53      4.07 o 
  -1   1   7        0.23       -1.77      1.54 o 
   0   1   7       43.87       36.23      1.89 o 
   1   1   7      481.08      477.04      5.88 o 
   2   1   7      126.77      114.99      4.56 o 
   3   1   7       55.92       42.78      1.63 o 
   4   1   7       23.68       30.44      2.93 o 
   5   1   7      283.08      274.24      7.16 o 
   6   1   7      341.13      337.13      8.53 o 
   7   1   7        6.53        8.02      3.18 o 
   8   1   7       10.63        3.29      5.08 o 
   9   1   7       17.66       11.65      4.49 o 
  -6   2   7        2.36        1.94      2.77 o 
  -5   2   7        6.36       13.38      6.30 o 
  -4   2   7       47.87       57.98      4.11 o 
  -3   2   7        9.69       13.48      2.57 o 
  -2   2   7      306.85      305.20      6.74 o 
  -1   2   7       86.35       84.91      3.66 o 
   0   2   7      128.23      118.20      2.77 o 
   1   2   7      153.93      125.16      2.90 o 
   2   2   7     1425.42     1457.80     13.51 o 
   3   2   7      102.75      110.76      3.28 o 
   4   2   7       30.25       33.76      2.32 o 
   5   2   7      380.70      390.20      8.46 o 
   6   2   7        0.35       -0.69      2.52 o 
   7   2   7        2.80        3.66      3.65 o 
   8   2   7        1.14       -0.16      3.96 o 
   9   2   7        1.35       -5.49      3.66 o 
  -6   3   7        0.75        3.15      2.99 o 
  -5   3   7        0.35       -0.51      2.22 o 
  -4   3   7        9.48       15.78      5.19 o 
  -3   3   7        1.21       -0.45      1.79 o 
  -2   3   7      328.64      314.60      7.01 o 
  -1   3   7        7.43        4.97      1.74 o 
   0   3   7       75.89       68.81      2.38 o 
   1   3   7       93.62       99.82      2.74 o 
   2   3   7      324.22      320.89      4.52 o 
   3   3   7      680.42      652.65      9.21 o 
   4   3   7        0.15       -1.47      1.26 o 
   5   3   7      178.37      179.90      6.10 o 
   6   3   7       77.35       82.37     10.31 o 
   7   3   7       12.88       12.76      3.55 o 
   8   3   7       15.09       12.55      3.95 o 
   9   3   7       21.21       11.10      4.59 o 
  -6   4   7       42.34       54.35      7.75 o 
  -5   4   7        0.00        4.03      2.72 o 
  -4   4   7       12.24        7.39      5.77 o 
  -3   4   7        1.71        0.97      2.09 o 
  -2   4   7        4.01        0.49      1.89 o 
  -1   4   7       19.30       19.52      4.90 o 
   0   4   7        7.07        7.39      1.77 o 
   1   4   7      144.39      135.96      3.26 o 
   2   4   7      103.76      110.95      2.97 o 
   3   4   7      193.72      213.44      3.52 o 
   4   4   7        0.02       -1.81      1.21 o 
   5   4   7      633.08      608.68     10.76 o 
   6   4   7      385.45      372.36      9.78 o 
   7   4   7      144.37      142.58      6.47 o 
   8   4   7       26.85       33.95      4.80 o 
   9   4   7       42.29       41.75      5.73 o 
  -5   5   7        0.07       -1.15      2.65 o 
  -4   5   7       12.38        9.28      2.88 o 
  -3   5   7       56.06       52.21      4.59 o 
  -2   5   7        7.38        6.87      2.28 o 
  -1   5   7      223.95      213.38      5.87 o 
   0   5   7       38.73       36.97      2.89 o 
   1   5   7      156.79      156.63      3.63 o 
   2   5   7       24.80       22.80      1.83 o 
   3   5   7        0.09        1.27      1.12 o 
   4   5   7        5.29        4.18      1.64 o 
   5   5   7       58.26       56.84      4.34 o 
   6   5   7      111.84      113.62      8.71 o 
   7   5   7       26.26       31.95      4.38 o 
   8   5   7        9.88        8.85      3.92 o 
   9   5   7       16.85       11.43      4.57 o 
  -5   6   7        2.24        6.41      3.09 o 
  -4   6   7        1.58        0.02      2.52 o 
  -3   6   7       17.89       20.45      5.80 o 
  -2   6   7       16.35       17.22      2.83 o 
  -1   6   7     1213.56     1236.30     14.89 o 
   0   6   7      446.06      442.62      8.06 o 
   1   6   7      347.61      337.88      5.35 o 
   2   6   7       25.24       19.10      1.94 o 
   3   6   7       59.16       61.74      2.27 o 
   4   6   7       94.75       88.29      4.47 o 
   5   6   7        0.04       -1.63      2.78 o 
   6   6   7      294.38      322.66      8.57 o 
   7   6   7       29.32       32.57      4.34 o 
   8   6   7        6.05        8.95      3.61 o 
   9   6   7        2.10       -2.30      6.25 o 
  -4   7   7        2.53        4.70      2.74 o 
  -3   7   7        1.10        0.68      2.43 o 
  -2   7   7        0.37       -0.51      2.10 o 
  -1   7   7      145.25      140.14      5.23 o 
   0   7   7       22.22       21.34      2.93 o 
   1   7   7      151.15      143.19      3.96 o 
   2   7   7       37.54       38.32      2.52 o 
   3   7   7       36.07       41.77      2.14 o 
   4   7   7      131.77      128.27      5.29 o 
   5   7   7       11.56        5.57      2.83 o 
   6   7   7       73.77       74.27      5.07 o 
   7   7   7        8.32        5.74      3.45 o 
   8   7   7       74.79       85.83      6.06 o 
  -3   8   7       20.06       26.23      4.48 o 
  -2   8   7        7.92        5.88      3.22 o 
  -1   8   7       13.70       11.97      3.33 o 
   0   8   7      207.93      219.24      8.18 o 
   1   8   7      169.97      166.60      4.38 o 
   2   8   7        1.88        0.12      1.69 o 
   3   8   7       22.66       26.66      1.94 o 
   4   8   7       26.53       36.96      3.93 o 
   5   8   7       51.84       58.61      4.65 o 
   6   8   7       47.07       47.53      7.64 o 
   7   8   7        4.36        7.14      3.73 o 
   8   8   7       46.35       51.78      5.62 o 
  -3   9   7       26.51       29.42      4.89 o 
  -2   9   7        4.08        4.78      3.35 o 
  -1   9   7        0.69        2.25      2.94 o 
   0   9   7        8.46       13.90      3.49 o 
   1   9   7        0.07       -3.07      2.18 o 
   2   9   7       34.64       41.90      4.35 o 
   3   9   7       37.23       34.63      3.10 o 
   4   9   7      137.16      141.31      8.66 o 
   5   9   7       50.58       60.66      6.91 o 
   6   9   7        0.11        2.78      4.30 o 
   7   9   7        2.08       -0.25      4.43 o 
  -2  10   7        0.03        0.11      3.33 o 
  -1  10   7        6.07        4.36      3.40 o 
   0  10   7        0.62       -2.92      2.76 o 
   1  10   7       51.11       48.17      5.03 o 
   2  10   7        0.76       -1.11      2.33 o 
   3  10   7        0.45       -0.05      3.12 o 
   4  10   7       39.33       66.79      7.40 o 
   5  10   7        9.87       14.47      5.21 o 
   6  10   7        0.99       -4.36      4.43 o 
   7  10   7       23.00       20.63      6.18 o 
  -1  11   7        5.95        4.13      3.72 o 
   0  11   7        5.66        2.55      3.38 o 
   1  11   7       31.68       28.76      4.52 o 
   2  11   7        0.07       -1.58      5.39 o 
   3  11   7        0.48        1.69      2.70 o 
   4  11   7       16.20       31.42      6.18 o 
   5  11   7        0.00        1.75      5.19 o 
   6  11   7       21.29       16.33      5.79 o 
   1  12   7        1.64        8.96      4.00 o 
   2  12   7        0.96        1.89      2.77 o 
   3  12   7        0.81       -1.97      2.95 o 
   4  12   7        0.96        5.47      5.28 o 
  -2 -11   8        0.14       -3.33      3.56 o 
  -1 -11   8        0.18        1.10      4.01 o 
   0 -11   8        0.93       -3.17      2.76 o 
   1 -11   8        0.00        0.76      6.98 o 
  -3 -10   8        0.82        4.78      3.86 o 
  -2 -10   8        0.11        4.27      3.51 o 
  -1 -10   8        7.71        4.13      2.96 o 
   0 -10   8        3.46        2.91      3.27 o 
   1 -10   8        1.35        4.88      2.98 o 
   2 -10   8        0.77        1.00      2.76 o 
   3 -10   8        0.21        3.10      5.88 o 
  -4  -9   8        6.19        4.66      3.70 o 
  -3  -9   8        0.41        1.24      3.35 o 
  -2  -9   8        8.09        7.49      3.56 o 
  -1  -9   8       65.35       69.00      4.76 o 
   0  -9   8        3.56        0.62      3.00 o 
   1  -9   8        2.89        4.37      2.81 o 
   2  -9   8        0.00        1.07      2.65 o 
   3  -9   8        0.86       -2.85      5.19 o 
   4  -9   8        0.61       -4.62      4.96 o 
  -4  -8   8       62.61       56.53      5.74 o 
  -3  -8   8        5.82        4.25      3.33 o 
  -2  -8   8        2.07        1.36      2.99 o 
  -1  -8   8        2.92        2.13      2.42 o 
   0  -8   8        4.84        2.97      2.45 o 
   1  -8   8        4.69        1.57      2.29 o 
   2  -8   8        0.03       -2.09      2.20 o 
   3  -8   8        1.13        0.78      5.03 o 
   4  -8   8        3.63       -5.56      4.78 o 
   5  -8   8        2.78       -5.12      5.17 o 
  -5  -7   8      110.61      134.94      7.90 o 
  -4  -7   8       61.56       55.08      5.56 o 
  -3  -7   8        4.78        8.34      3.47 o 
  -2  -7   8        3.92       -0.41      2.76 o 
  -1  -7   8       39.90       33.48      3.39 o 
   0  -7   8        1.06       -1.16      4.31 o 
   1  -7   8       12.50       15.56      2.78 o 
   2  -7   8        1.95        0.51      2.46 o 
   3  -7   8        0.32       -0.96      4.02 o 
   4  -7   8        4.64        1.36      4.39 o 
   5  -7   8        0.12       -6.65      4.43 o 
   6  -7   8        2.87       -5.10      4.62 o 
  -6  -6   8        5.91        1.78      3.01 o 
  -5  -6   8       46.78       57.81      4.73 o 
  -4  -6   8        0.50        4.87      3.17 o 
  -3  -6   8        7.00        8.36      3.28 o 
  -2  -6   8       31.17       43.37      4.62 o 
  -1  -6   8      127.43      142.05      5.00 o 
   0  -6   8       39.55       45.62      4.44 o 
   1  -6   8       25.52       31.56      9.07 o 
   2  -6   8       26.79       36.74      3.16 o 
   3  -6   8       18.83        9.19      4.32 o 
   4  -6   8        6.08       -0.09      4.07 o 
   5  -6   8        2.51       -2.62      4.27 o 
   6  -6   8        0.00       -3.72      4.71 o 
  -6  -5   8        6.69       12.22      3.61 o 
  -5  -5   8        5.56        2.84      2.91 o 
  -4  -5   8       55.01       66.61      4.55 o 
  -3  -5   8       41.40       44.08      5.99 o 
  -2  -5   8       12.03       13.17      2.50 o 
  -1  -5   8       32.45       34.58      3.27 o 
   0  -5   8       26.24       28.80      3.99 o 
   1  -5   8       17.41       17.95      2.02 o 
   2  -5   8      108.90      107.33      2.89 o 
   3  -5   8       50.13       49.57      3.99 o 
   4  -5   8       26.34       46.27      4.52 o 
   5  -5   8       30.92       30.78      6.02 o 
   6  -5   8        8.37       12.59      5.44 o 
   7  -5   8        8.33        5.70      5.33 o 
  -6  -4   8        1.03        0.39      3.07 o 
  -5  -4   8        5.07        2.33      2.72 o 
  -4  -4   8       24.25       21.84      3.34 o 
  -3  -4   8       44.41       50.71      3.82 o 
  -2  -4   8       43.33       52.46      6.11 o 
  -1  -4   8        3.36        0.63      1.87 o 
   0  -4   8       55.56       62.06      3.58 o 
   1  -4   8       93.03       85.51      2.96 o 
   2  -4   8      257.24      244.67      4.24 o 
   3  -4   8       40.15       42.49      3.66 o 
   4  -4   8       87.60       82.54      8.36 o 
   5  -4   8       41.09       41.75      4.45 o 
   6  -4   8      335.77      345.71      9.47 o 
   7  -4   8       29.70       27.00      4.89 o 
  -6  -3   8        1.10       -0.90      2.70 o 
  -5  -3   8        0.15       -0.99      2.43 o 
  -4  -3   8      112.12      117.97     10.62 o 
  -3  -3   8       33.99       37.86      3.45 o 
  -2  -3   8       24.46       18.89      4.11 o 
  -1  -3   8       80.99       86.10      5.90 o 
   0  -3   8      118.90      114.57      3.18 o 
   1  -3   8        5.11        6.70      1.45 o 
   2  -3   8        5.83        5.45      1.58 o 
   3  -3   8       21.50       24.20      2.68 o 
   4  -3   8       52.56       60.94      4.31 o 
   5  -3   8       69.97       70.25      5.06 o 
   6  -3   8      313.76      303.30      8.63 o 
   7  -3   8       12.10        9.54      4.07 o 
   8  -3   8       11.46        5.34      4.43 o 
  -6  -2   8        1.22        3.54      2.95 o 
  -5  -2   8       17.30       14.98      3.29 o 
  -4  -2   8       48.16       56.63      4.25 o 
  -3  -2   8       68.62       68.55      4.12 o 
  -2  -2   8      175.42      185.46      5.58 o 
  -1  -2   8      338.27      325.17      6.76 o 
   0  -2   8      157.27      133.32      3.26 o 
   1  -2   8      109.77      106.35      4.08 o 
   2  -2   8      207.29      223.36      4.08 o 
   3  -2   8       21.82       21.53      2.12 o 
   4  -2   8       33.98       36.05      6.34 o 
   5  -2   8       86.26       92.19      5.01 o 
   6  -2   8       85.49       89.86      6.45 o 
   7  -2   8        0.60       -1.81      3.25 o 
   8  -2   8        2.62        2.38      3.89 o 
  -6  -1   8        0.00       -2.50      2.60 o 
  -5  -1   8       56.66       60.23      4.73 o 
  -4  -1   8        5.18        2.57      4.12 o 
  -3  -1   8        0.05       -2.54      1.69 o 
  -2  -1   8      500.15      489.83      8.79 o 
  -1  -1   8       54.48       49.69      3.41 o 
   0  -1   8       86.49       83.93      2.68 o 
   1  -1   8        9.26        7.49      1.42 o 
   2  -1   8     1085.83     1023.98      9.11 o 
   3  -1   8        4.01        2.36      1.57 o 
   4  -1   8       19.48       24.95      3.11 o 
   5  -1   8       83.72       81.36      4.83 o 
   6  -1   8       27.70       35.97      5.51 o 
   7  -1   8        4.56        5.03      3.66 o 
   8  -1   8        1.54       -0.41      3.59 o 
  -6   0   8       10.18        5.19      3.32 o 
  -5   0   8       74.83       77.98      5.15 o 
  -4   0   8       21.08       25.03      5.77 o 
  -3   0   8      106.29       86.03      4.55 o 
  -2   0   8      109.12       84.21      4.24 o 
  -1   0   8       31.25       29.86      2.74 o 
   0   0   8      280.00      273.64      5.77 o 
   1   0   8      117.95      112.03      4.47 o 
   2   0   8       35.93       37.14      2.80 o 
   3   0   8      826.89      804.60     10.03 o 
   4   0   8       35.32       43.00      2.72 o 
   5   0   8       72.79       73.14      5.49 o 
   6   0   8      171.97      159.25      6.36 o 
   7   0   8       17.68       18.20      3.95 o 
   8   0   8        4.78       -0.42      7.99 o 
  -6   1   8       65.88       80.19      7.25 o 
  -5   1   8        4.41        2.70      2.71 o 
  -4   1   8        6.01        1.13      3.20 o 
  -3   1   8       50.28       47.15      3.75 o 
  -2   1   8       12.32        9.28      2.28 o 
  -1   1   8        0.29       -1.94      1.47 o 
   0   1   8      144.10      130.95      4.56 o 
   1   1   8      454.35      419.57      5.35 o 
   2   1   8      324.88      312.04      4.58 o 
   3   1   8       46.19       45.16      4.41 o 
   4   1   8       68.17       60.35      2.94 o 
   5   1   8       92.33       95.62      5.03 o 
   6   1   8       22.07       31.74      6.32 o 
   7   1   8       22.82       25.55      6.16 o 
   8   1   8        0.16       -4.51      3.32 o 
   9   1   8       49.27       49.88      6.43 o 
  -6   2   8       63.64       75.40      5.66 o 
  -5   2   8        1.16        0.97      2.56 o 
  -4   2   8       16.10        6.62      3.48 o 
  -3   2   8      145.96      119.82      6.35 o 
  -2   2   8        1.34        3.19      1.92 o 
  -1   2   8      135.24      122.53      6.36 o 
   0   2   8       23.15       26.16      3.43 o 
   1   2   8      578.64      581.85      6.50 o 
   2   2   8      353.59      336.80      4.77 o 
   3   2   8      141.10      132.42      4.78 o 
   4   2   8        0.16       -2.02      1.35 o 
   5   2   8        2.83        4.84      2.59 o 
   6   2   8        5.44        2.73      2.83 o 
   7   2   8        7.81        4.48      3.39 o 
   8   2   8       18.86       16.73      4.18 o 
   9   2   8       36.29       31.62      5.46 o 
  -5   3   8       17.19       11.96      5.66 o 
  -4   3   8       34.13       47.86      4.25 o 
  -3   3   8        3.12        2.05      2.66 o 
  -2   3   8       13.61       10.44      2.42 o 
  -1   3   8      433.52      422.44      7.98 o 
   0   3   8        9.47        8.70      1.94 o 
   1   3   8      705.58      656.38      7.09 o 
   2   3   8      145.83      139.35      3.27 o 
   3   3   8      128.52      124.26      4.85 o 
   4   3   8      123.55      117.50      3.76 o 
   5   3   8       21.49       26.01      4.12 o 
   6   3   8      264.00      246.89      7.54 o 
   7   3   8      125.23      111.13      6.06 o 
   8   3   8       96.32       92.77      6.13 o 
   9   3   8        8.94        5.03      4.63 o 
  -5   4   8       43.58       42.64      4.52 o 
  -4   4   8       37.45       39.10      4.11 o 
  -3   4   8       11.72       11.02      2.77 o 
  -2   4   8       27.04       32.77      3.25 o 
  -1   4   8       10.43       10.85      2.53 o 
   0   4   8        1.63        1.98      1.87 o 
   1   4   8      531.28      543.80      6.60 o 
   2   4   8       44.47       46.52      2.40 o 
   3   4   8        8.09        7.22      2.29 o 
   4   4   8       45.11       60.51      3.13 o 
   5   4   8      102.56      102.33      5.14 o 
   6   4   8      308.09      291.60      8.77 o 
   7   4   8        2.51        1.12      3.37 o 
   8   4   8       51.82       76.25      6.23 o 
   9   4   8        0.24        2.00      5.98 o 
  -5   5   8       13.47       14.79      3.67 o 
  -4   5   8        4.24        5.10      2.82 o 
  -3   5   8      122.89      109.91      5.31 o 
  -2   5   8       19.54       14.91      2.85 o 
  -1   5   8       69.21       82.61      4.39 o 
   0   5   8      658.11      642.24      9.96 o 
   1   5   8      449.61      436.03      6.17 o 
   2   5   8       14.98       14.45      1.80 o 
   3   5   8       36.09       35.95      3.49 o 
   4   5   8       81.78       79.02      3.41 o 
   5   5   8      155.84      158.20      7.81 o 
   6   5   8       95.33       97.16      5.47 o 
   7   5   8       42.83       41.39      4.90 o 
   8   5   8        0.82       -2.02      3.39 o 
  -4   6   8        0.07       -1.24      2.94 o 
  -3   6   8      143.00      147.98      8.50 o 
  -2   6   8        6.80        8.21      2.78 o 
  -1   6   8        1.39       -1.85      1.96 o 
   0   6   8        0.45        4.43      3.25 o 
   1   6   8      172.29      156.28      8.46 o 
   2   6   8       19.46       18.53      2.95 o 
   3   6   8       50.13       39.90      4.82 o 
   4   6   8      293.33      284.48      5.60 o 
   5   6   8       34.08       51.94      5.08 o 
   6   6   8       20.81       31.17      4.08 o 
   7   6   8       53.65       54.32      5.23 o 
   8   6   8       19.71       14.97      4.51 o 
  -4   7   8        0.75        2.15      4.93 o 
  -3   7   8       31.69       26.24      4.36 o 
  -2   7   8        1.61       -0.80      2.57 o 
  -1   7   8        2.76       -0.16      2.91 o 
   0   7   8      110.48      108.50      4.78 o 
   1   7   8      777.65      805.63     11.47 o 
   2   7   8        0.29       -1.72      2.06 o 
   3   7   8        3.55        6.57      2.84 o 
   4   7   8      112.81      131.40      4.19 o 
   5   7   8       11.53        4.78      3.01 o 
   6   7   8       45.12       47.12      4.77 o 
   7   7   8        1.34       -3.29      3.04 o 
   8   7   8       25.04       23.71      7.36 o 
  -3   8   8        2.47        1.77      3.28 o 
  -2   8   8        1.90        7.12      3.40 o 
  -1   8   8        0.17       -1.88      2.60 o 
   0   8   8       62.95       59.24      4.14 o 
   1   8   8      372.58      366.66      7.82 o 
   2   8   8        0.01       -3.01      2.39 o 
   3   8   8        5.57        4.93      2.11 o 
   4   8   8       29.81       32.62      2.84 o 
   5   8   8       27.81       20.28      3.76 o 
   6   8   8      135.64      154.33      8.11 o 
   7   8   8        3.43        6.62      5.82 o 
   8   8   8       38.57       37.65      5.50 o 
  -2   9   8        0.14        0.85      3.22 o 
  -1   9   8        0.41        0.23      3.01 o 
   0   9   8        5.33        3.38      3.03 o 
   1   9   8        7.83        4.73      3.15 o 
   2   9   8        0.12       -2.30      2.10 o 
   3   9   8        0.28        0.11      3.84 o 
   4   9   8        2.02        0.92      4.02 o 
   5   9   8        7.80       11.85      4.98 o 
   6   9   8       85.70       85.54      7.88 o 
   7   9   8        0.09        0.53      5.01 o 
  -1  10   8        6.04        0.16      3.31 o 
   0  10   8        4.09        0.94      3.42 o 
   1  10   8       14.69       14.42      3.95 o 
   2  10   8        1.01        2.87      2.40 o 
   3  10   8        0.47        0.48      4.32 o 
   4  10   8        4.11        6.71      4.98 o 
   5  10   8        9.53       16.01      5.67 o 
   6  10   8       22.39       25.38      6.22 o 
   0  11   8        0.56       -0.76      3.61 o 
   1  11   8       19.48       19.62      4.43 o 
   2  11   8        0.31       -4.09      3.17 o 
   3  11   8        1.37        4.39      4.87 o 
   4  11   8        0.43       -0.60      5.01 o 
   5  11   8       21.52       23.11      6.06 o 
  -2 -10   9        9.24        4.87      3.97 o 
  -1 -10   9        5.88        6.44      3.26 o 
   0 -10   9        0.72       -5.36      3.57 o 
   1 -10   9        0.11       -0.75      2.87 o 
   2 -10   9        0.42       -2.08      2.98 o 
  -3  -9   9       14.36       17.23      4.57 o 
  -2  -9   9       26.88       21.80      4.48 o 
  -1  -9   9       13.32       14.36      4.20 o 
   0  -9   9        1.56       -3.78      2.52 o 
   1  -9   9        0.07       -1.03      2.61 o 
   2  -9   9        1.39       -3.54      2.86 o 
   3  -9   9        5.76       -1.75      5.74 o 
  -4  -8   9        3.54       -2.23      3.33 o 
  -3  -8   9       38.13       41.96      5.37 o 
  -2  -8   9        5.28        1.40      3.17 o 
  -1  -8   9        2.40        0.69      3.19 o 
   0  -8   9        0.00        2.78      2.62 o 
   1  -8   9        2.49        2.78      2.83 o 
   2  -8   9       18.95       12.28      3.15 o 
   3  -8   9        6.89       10.34      5.54 o 
   4  -8   9        4.72        0.60      5.33 o 
  -4  -7   9        6.89        4.18      3.58 o 
  -3  -7   9        2.39        2.78      3.42 o 
  -2  -7   9        7.53       -1.61      2.80 o 
  -1  -7   9        5.27        2.39      3.01 o 
   0  -7   9        9.83       11.66      2.78 o 
   1  -7   9        3.81        2.77      2.51 o 
   2  -7   9       12.69       12.84      2.91 o 
   3  -7   9        1.37       -3.84      4.11 o 
   4  -7   9        5.38       -3.86      4.46 o 
   5  -7   9       10.08        7.26      5.63 o 
  -5  -6   9        0.43       -2.07      3.68 o 
  -4  -6   9        0.97        2.02      3.40 o 
  -2  -6   9        0.92        1.68      2.69 o 
  -1  -6   9        3.86        2.57      2.85 o 
   0  -6   9        0.10        1.23      2.34 o 
   1  -6   9        0.19        1.79      2.19 o 
   2  -6   9       21.29       21.79      6.93 o 
   3  -6   9       34.12       27.86      5.49 o 
   4  -6   9        0.35       -2.55      4.27 o 
   5  -6   9        3.06       -2.46      4.78 o 
   6  -6   9       41.86       41.99      7.53 o 
  -5  -5   9       12.80       13.81      3.60 o 
  -4  -5   9        1.19       -2.14      2.46 o 
  -3  -5   9       29.43       30.21      3.55 o 
  -2  -5   9       46.91       55.86      6.64 o 
  -1  -5   9       14.57       10.60      2.47 o 
   0  -5   9       16.21       20.65      2.37 o 
   1  -5   9        7.79        4.14      1.75 o 
   2  -5   9      153.09      167.10      4.86 o 
   3  -5   9       15.41       14.52      3.08 o 
   4  -5   9        0.90       -5.05      3.81 o 
   5  -5   9       16.26       20.86      5.70 o 
   6  -5   9       64.37       76.90      8.48 o 
  -5  -4   9       70.33       79.27      5.46 o 
  -4  -4   9        9.01       12.81      4.50 o 
  -3  -4   9        0.87        1.61      2.23 o 
  -2  -4   9       18.58       17.80      2.89 o 
  -1  -4   9        1.11       -3.15      3.19 o 
   0  -4   9      126.41      141.24      3.97 o 
   1  -4   9       29.50       29.79      2.31 o 
   2  -4   9      197.94      209.63      4.54 o 
   3  -4   9        1.06        2.54      1.84 o 
   4  -4   9       17.50       21.62      3.61 o 
   5  -4   9       10.02        8.25      3.48 o 
   6  -4   9        2.85       -2.50      4.35 o 
   7  -4   9        8.10        1.56      4.06 o 
  -5  -3   9       58.32       61.38      5.09 o 
  -4  -3   9        7.24        4.68      2.65 o 
  -3  -3   9        0.46        0.38      2.20 o 
  -2  -3   9       15.91       16.64      2.74 o 
  -1  -3   9       57.56       69.62      3.92 o 
   0  -3   9      675.24      660.04      9.77 o 
   1  -3   9       37.31       35.06      2.34 o 
   2  -3   9       14.69       13.66      1.84 o 
   3  -3   9       16.73       20.99      2.35 o 
   4  -3   9       33.38       33.24      3.86 o 
   5  -3   9        1.15        2.81      9.07 o 
   6  -3   9       65.56       71.06      5.57 o 
   7  -3   9        0.56       -5.10      3.41 o 
  -5  -2   9        0.02       -3.75      2.50 o 
  -4  -2   9       18.53       17.71      3.26 o 
  -3  -2   9       18.32       19.50      3.07 o 
  -2  -2   9       32.43       32.01      4.73 o 
  -1  -2   9      195.42      191.87      5.74 o 
   0  -2   9      128.26      109.92      4.77 o 
   1  -2   9       17.64       17.70      1.94 o 
   2  -2   9      158.84      162.62      3.94 o 
   3  -2   9      128.97      133.47      3.99 o 
   4  -2   9       34.26       46.14      4.01 o 
   5  -2   9        3.74        1.45      2.82 o 
   6  -2   9       63.69       57.48      5.34 o 
   7  -2   9        0.16       -1.66      3.56 o 
   8  -2   9       16.04       17.73      4.84 o 
  -5  -1   9        2.01        1.25      2.87 o 
  -4  -1   9       20.01       24.99      3.58 o 
  -3  -1   9        4.05        2.04      2.64 o 
  -2  -1   9        3.06        6.14      2.30 o 
  -1  -1   9      105.93      108.15      4.67 o 
   0  -1   9      120.23      121.99      4.47 o 
   1  -1   9       19.98       22.18      1.97 o 
   2  -1   9       53.74       47.41      4.01 o 
   3  -1   9        9.41        8.12      1.88 o 
   4  -1   9      101.86      108.67      3.87 o 
   5  -1   9        7.79        5.54      3.08 o 
   6  -1   9       19.66       20.65      3.97 o 
   7  -1   9       15.38       11.30      4.08 o 
   8  -1   9       17.90       18.57      4.65 o 
  -5   0   9       22.24       16.62      3.69 o 
  -4   0   9       79.00       97.44      5.22 o 
  -3   0   9        3.83        2.69      2.38 o 
  -2   0   9       19.09       14.49      7.09 o 
  -1   0   9        8.84        4.91      2.20 o 
   0   0   9       90.20       88.96      4.02 o 
   1   0   9      309.48      312.08      8.68 o 
   2   0   9        8.83       12.63      1.66 o 
   3   0   9        9.77       14.38      3.45 o 
   4   0   9       88.21       92.61      4.68 o 
   5   0   9      181.35      177.58      6.37 o 
   6   0   9        6.03        2.47      3.13 o 
   7   0   9       37.33       44.34      7.04 o 
   8   0   9       53.72       61.88      6.06 o 
  -5   1   9       35.58       26.43      3.99 o 
  -4   1   9        3.45        4.53      2.70 o 
  -3   1   9       16.01       22.41      3.22 o 
  -2   1   9       97.90       97.02      6.83 o 
  -1   1   9       38.98       35.61      6.51 o 
   0   1   9       72.90       72.59      3.77 o 
   1   1   9      549.92      546.18      8.38 o 
   2   1   9        0.14       -2.06      1.53 o 
   3   1   9      146.72      134.27      5.00 o 
   4   1   9       24.63       29.44      2.56 o 
   5   1   9      423.09      417.69      9.22 o 
   6   1   9        1.92        4.12      2.99 o 
   7   1   9       12.39       14.07      4.02 o 
   8   1   9       41.73       43.04      5.55 o 
  -5   2   9       10.94       11.72      3.27 o 
  -4   2   9        1.73        1.48      2.59 o 
  -3   2   9      143.34      139.02      5.75 o 
  -2   2   9      167.43      152.32     10.72 o 
  -1   2   9       40.99       39.24      3.35 o 
   0   2   9      229.60      221.88      5.82 o 
   1   2   9       87.44       91.70      3.96 o 
   2   2   9        9.99       10.54      1.58 o 
   3   2   9       28.95       37.19      3.41 o 
   4   2   9       53.48       58.22      3.21 o 
   5   2   9      157.82      160.51      6.14 o 
   6   2   9        2.83       -0.65      2.72 o 
   7   2   9       89.94       87.41      5.84 o 
   8   2   9       16.44       15.89      4.54 o 
  -5   3   9        6.79        0.19      3.24 o 
  -4   3   9        1.94       -1.89      2.34 o 
  -3   3   9      256.28      234.19      7.13 o 
  -2   3   9       73.87       68.26      4.23 o 
  -1   3   9      241.69      236.25      6.40 o 
   0   3   9       92.19       87.09      4.86 o 
   1   3   9      376.54      334.37      8.19 o 
   2   3   9        3.91        4.08      1.44 o 
   3   3   9        1.52        0.18      2.02 o 
   4   3   9       79.40       77.10      4.62 o 
   5   3   9        0.43       -2.65      2.39 o 
   6   3   9        2.69        0.23      2.93 o 
   7   3   9       29.13       36.61      4.75 o 
   8   3   9        1.29        0.30      3.75 o 
  -4   4   9        1.87        0.92      2.53 o 
  -3   4   9       29.47       33.21      7.97 o 
  -2   4   9        3.17        4.90      2.50 o 
  -1   4   9       89.41       90.19      5.00 o 
   0   4   9      400.20      370.58      7.66 o 
   1   4   9      783.18      770.30     10.73 o 
   2   4   9       36.93       40.93      2.44 o 
   3   4   9       51.79       46.15      3.96 o 
   4   4   9       84.47       81.16      3.65 o 
   5   4   9        8.84        6.95      3.00 o 
   6   4   9      115.41      121.86      6.04 o 
   7   4   9       34.38       41.31      4.91 o 
   8   4   9       95.49       92.13      6.95 o 
  -4   5   9        0.15       -3.56      2.37 o 
  -3   5   9        9.93       12.97      3.18 o 
  -2   5   9        6.79        3.99      2.54 o 
  -1   5   9        0.23       -0.23      2.02 o 
   0   5   9       42.80       38.40      3.62 o 
   1   5   9      282.03      269.10      6.74 o 
   2   5   9        0.11       -0.35      1.49 o 
   3   5   9      132.18      126.81      5.17 o 
   4   5   9       28.13       25.52      3.20 o 
   5   5   9        4.62        2.41      2.72 o 
   6   5   9       76.62       91.91      5.59 o 
   7   5   9        8.81       10.26      3.85 o 
   8   5   9      259.89      240.54     13.48 o 
  -3   6   9       23.39       19.39      3.50 o 
  -2   6   9        0.38        2.28      2.49 o 
  -1   6   9        4.14        0.82      2.38 o 
   0   6   9       64.62       62.68      5.86 o 
   1   6   9      191.83      185.80      5.75 o 
   2   6   9       57.61       55.12      2.98 o 
   3   6   9       37.56       45.75      4.02 o 
   4   6   9        1.91        0.48      1.87 o 
   5   6   9        6.01        1.86      2.82 o 
   6   6   9       61.90       72.50      5.37 o 
   7   6   9       58.87       54.70      6.33 o 
   8   6   9      246.56      236.65      9.10 o 
  -3   7   9        7.95        6.18      3.15 o 
  -2   7   9        7.04        5.06      3.08 o 
  -1   7   9        6.85       10.06      2.73 o 
   0   7   9       15.35       15.48      2.92 o 
   1   7   9        0.81       -1.42      2.06 o 
   2   7   9       16.93       20.79      2.84 o 
   3   7   9        4.95        3.03      3.35 o 
   4   7   9       92.68       75.08      3.65 o 
   5   7   9        0.10        4.76      3.08 o 
   6   7   9       15.75       13.67      4.77 o 
   7   7   9       90.85       88.53      6.02 o 
   8   7   9      179.81      173.21     12.22 o 
  -2   8   9        3.88        2.66      3.51 o 
  -1   8   9       11.27       11.36      4.51 o 
   0   8   9       25.14       24.03      3.31 o 
   1   8   9        3.92        6.72      2.66 o 
   2   8   9        1.53        1.52      2.22 o 
   3   8   9       14.16       15.58      2.85 o 
   4   8   9       23.01       25.19      2.79 o 
   5   8   9       42.12       39.60     10.70 o 
   6   8   9       13.57       11.13      5.42 o 
   7   8   9       71.70       81.68      6.27 o 
  -1   9   9        0.07       -0.18      3.12 o 
   0   9   9        9.45        7.83      3.65 o 
   1   9   9       22.47       27.26      4.25 o 
   2   9   9       23.47       15.46      3.79 o 
   3   9   9        0.57        1.24      3.81 o 
   4   9   9       22.49       31.54      5.72 o 
   5   9   9       63.18       71.09      7.72 o 
   6   9   9        0.04       -5.86      3.90 o 
   7   9   9        0.03       -1.15      5.26 o 
   0  10   9        0.52        1.40      3.49 o 
   1  10   9       26.93       22.07      4.43 o 
   2  10   9       42.67       41.02      4.85 o 
   3  10   9        5.50        8.41      4.96 o 
   4  10   9        0.21        0.18      4.48 o 
   5  10   9       14.01       17.32      5.90 o 
   6  10   9        1.01       -4.07      4.89 o 
   2  11   9       13.72        6.82      3.90 o 
   4  11   9        8.64        2.78      5.17 o 
  -2  -9  10        0.83        2.11      3.74 o 
  -1  -9  10        1.13        3.03      3.65 o 
   0  -9  10        1.71       -4.89      3.26 o 
   1  -9  10        1.19       -0.24      3.53 o 
   2  -9  10        4.86       13.34      6.09 o 
  -3  -8  10        0.61       -4.48      2.99 o 
  -2  -8  10        4.79        5.28      3.77 o 
  -1  -8  10        5.57        6.80      3.74 o 
   0  -8  10        0.39        2.41      3.22 o 
   1  -8  10        9.59       11.10      3.21 o 
   2  -8  10       29.41       25.43      6.75 o 
   3  -8  10        5.64        6.55      5.54 o 
   4  -8  10        1.03       -4.87      5.49 o 
  -2  -7  10        2.40        6.96      3.70 o 
  -1  -7  10        7.65        7.60      3.49 o 
   0  -7  10       18.13       14.65      3.65 o 
   1  -7  10        6.06        3.84      2.76 o 
   2  -7  10       35.86       51.77      7.28 o 
   3  -7  10       10.98        8.04      4.78 o 
   4  -7  10       15.05       10.82      5.65 o 
   5  -7  10        0.54        1.22      5.60 o 
  -4  -6  10        2.63       -3.31      3.26 o 
  -3  -6  10       17.68       17.92      4.34 o 
  -2  -6  10       12.88        8.09      3.38 o 
  -1  -6  10       12.02       13.37      3.40 o 
   0  -6  10       48.11       48.83      4.96 o 
   1  -6  10        0.14        1.50      2.24 o 
   2  -6  10       20.71       15.99      4.98 o 
   3  -6  10        6.15        5.72      4.71 o 
   4  -6  10       14.24       12.38      5.33 o 
   5  -6  10        3.49       -0.80      5.24 o 
  -4  -5  10       28.78       40.51      4.35 o 
  -3  -5  10       26.95       27.51      4.01 o 
  -2  -5  10        6.30        7.57      2.65 o 
  -1  -5  10        8.43        3.87      2.96 o 
   0  -5  10        5.47        7.51      2.38 o 
   1  -5  10        0.93        0.47      1.82 o 
   2  -5  10       32.80       36.36      3.33 o 
   3  -5  10        2.54        1.17      4.16 o 
   4  -5  10        0.01       -4.69      3.95 o 
   5  -5  10        1.51        0.90      4.82 o 
   6  -5  10        1.56       -1.81      5.47 o 
  -5  -4  10        0.00       -2.74      2.89 o 
  -4  -4  10       36.49       48.65      4.64 o 
  -3  -4  10        0.02        3.54      4.63 o 
  -2  -4  10        5.46        2.11      2.43 o 
  -1  -4  10        0.04       -2.74      1.98 o 
   0  -4  10       53.55       57.77      6.29 o 
   1  -4  10       35.09       39.24      4.20 o 
   2  -4  10        4.71        1.99      2.66 o 
   3  -4  10        2.56       -1.97      1.79 o 
   4  -4  10        8.33        7.84      4.38 o 
   5  -4  10        9.91        6.82      3.80 o 
   6  -4  10        0.20       -5.02      3.35 o 
  -5  -3  10       12.27       10.49      3.59 o 
  -4  -3  10        8.16        9.39      3.15 o 
  -3  -3  10       11.20        7.05      2.85 o 
  -2  -3  10       54.02       56.66      4.25 o 
  -1  -3  10        0.77       -3.51      2.55 o 
   0  -3  10        8.45       11.96      3.24 o 
   1  -3  10      110.71      109.12      6.90 o 
   2  -3  10       21.97       19.05      4.42 o 
   3  -3  10        2.17        2.72      1.93 o 
   4  -3  10        0.37       -0.85      2.61 o 
   5  -3  10       73.41       78.32      5.32 o 
   6  -3  10       18.51       16.05      4.24 o 
   7  -3  10        2.43       -0.35      4.80 o 
  -5  -2  10        4.31        1.72      3.14 o 
  -4  -2  10        4.05        4.26      2.95 o 
  -3  -2  10        6.80        2.72      2.66 o 
  -2  -2  10      161.69      169.66      6.05 o 
  -1  -2  10        8.57        6.19      2.66 o 
   0  -2  10       82.82       84.26      4.23 o 
   1  -2  10       11.11       10.85      2.47 o 
   2  -2  10      173.50      180.01      4.26 o 
   3  -2  10       78.94       67.40      3.40 o 
   4  -2  10       10.89       11.58      2.37 o 
   5  -2  10       67.48       73.46      5.00 o 
   6  -2  10       10.40       11.27      5.37 o 
   7  -2  10        8.08        8.31      4.41 o 
  -5  -1  10        0.28       -2.17      2.88 o 
  -4  -1  10        2.58        2.55      2.77 o 
  -3  -1  10      176.51      183.23      6.49 o 
  -2  -1  10       66.35       62.55      4.35 o 
  -1  -1  10        0.01       -2.03      1.87 o 
   0  -1  10        4.03        2.37      2.07 o 
   1  -1  10      316.13      324.68      6.98 o 
   2  -1  10      229.41      210.49      6.37 o 
   3  -1  10        4.58        2.96      3.45 o 
   4  -1  10       27.78       30.19      2.79 o 
   5  -1  10        7.35        3.51      3.13 o 
   6  -1  10        4.09       -0.85      3.24 o 
   7  -1  10       41.97       47.97      5.63 o 
   8  -1  10        0.30       -3.08      9.56 o 
  -5   0  10        3.65        8.81      3.51 o 
  -4   0  10        0.35        0.04      2.68 o 
  -3   0  10       93.51       95.42      5.30 o 
  -2   0  10        0.99       -0.45      2.21 o 
  -1   0  10      140.54      145.44      5.38 o 
   0   0  10      187.57      187.86      5.64 o 
   1   0  10      533.66      526.04      8.81 o 
   2   0  10        0.04       -0.98      1.78 o 
   3   0  10        4.89       -1.74      3.11 o 
   4   0  10       38.65       45.77      3.11 o 
   5   0  10       15.59       22.30      3.76 o 
   6   0  10       61.34       72.09      5.50 o 
   7   0  10       40.23       36.67      5.25 o 
   8   0  10        4.30        3.46      4.52 o 
  -4   1  10       15.94       12.33      3.40 o 
  -3   1  10       30.01       28.28      4.21 o 
  -2   1  10       61.17       68.70      4.49 o 
  -1   1  10      251.53      253.27      6.76 o 
   0   1  10      339.61      325.76      7.26 o 
   1   1  10      443.91      410.64      9.16 o 
   2   1  10        3.81        1.95      1.54 o 
   3   1  10      135.46      125.71      5.22 o 
   4   1  10       27.76       32.50      2.88 o 
   5   1  10       18.04       20.13      3.81 o 
   6   1  10      230.30      251.65      8.16 o 
   7   1  10       26.93       21.62      4.62 o 
   8   1  10       36.45       42.11      5.87 o 
  -4   2  10        6.34        9.88      3.17 o 
  -3   2  10       56.26       55.12      9.28 o 
  -2   2  10        4.65        2.59      2.47 o 
  -1   2  10      119.75      113.77      5.02 o 
   0   2  10       48.94       44.62      3.55 o 
   1   2  10      229.46      217.58      6.05 o 
   2   2  10       66.78       64.02      4.57 o 
   3   2  10      229.14      220.58      6.55 o 
   4   2  10        3.74        1.34      1.96 o 
   5   2  10       21.61       19.14      8.36 o 
   6   2  10       59.30       70.82      5.46 o 
   7   2  10        5.99        4.09      3.67 o 
   8   2  10       44.22       48.99      6.14 o 
  -4   3  10        0.20       -1.88      2.62 o 
  -3   3  10       78.09       70.74      5.04 o 
  -2   3  10        1.83        3.52      2.56 o 
  -1   3  10        0.58       -1.52      2.05 o 
   0   3  10       47.85       50.78      3.68 o 
   1   3  10       90.33       84.71      4.15 o 
   2   3  10       75.48       69.63      3.60 o 
   3   3  10      147.64      146.98      5.50 o 
   4   3  10      141.10      113.34      4.00 o 
   5   3  10       93.43       77.85      6.22 o 
   6   3  10       42.33       45.56      8.13 o 
   7   3  10        9.51        2.83      3.70 o 
   8   3  10       75.25       79.97      9.76 o 
  -4   4  10        2.65        2.62      2.91 o 
  -3   4  10       55.79       61.88      5.78 o 
  -2   4  10        0.03        1.60      2.45 o 
  -1   4  10       45.61       51.54      4.06 o 
   0   4  10       10.02       11.76      2.61 o 
   1   4  10      245.66      234.20      6.22 o 
   2   4  10        3.54       -3.34      2.23 o 
   3   4  10       39.43       38.90      3.80 o 
   4   4  10      303.65      287.40      5.98 o 
   5   4  10       15.08       18.50      3.59 o 
   6   4  10        4.15        6.53      3.40 o 
   7   4  10       36.27       44.89     11.13 o 
   8   4  10       71.90       78.31      6.95 o 
  -3   5  10       36.29       48.25      4.62 o 
  -2   5  10        2.52        1.09      2.65 o 
  -1   5  10       31.16       31.01      3.63 o 
   0   5  10       23.26       31.77      3.99 o 
   1   5  10       42.97       38.49      6.21 o 
   2   5  10        3.13        1.47      1.95 o 
   3   5  10       29.05       29.16      3.54 o 
   4   5  10      239.50      258.35      5.69 o 
   5   5  10       23.61       20.71      4.35 o 
   6   5  10        9.68        9.63      3.72 o 
   7   5  10       53.81       63.34      6.66 o 
   8   5  10       34.08       25.51      5.34 o 
  -3   6  10       28.65       40.75      4.50 o 
  -2   6  10        0.63       -1.60      2.58 o 
  -1   6  10        5.97        5.37      3.07 o 
   0   6  10        4.31        3.62      2.45 o 
   1   6  10       11.13        7.64      2.59 o 
   2   6  10       83.58       81.67      4.22 o 
   3   6  10       26.27       26.83      3.66 o 
   4   6  10       51.71       64.00      3.69 o 
   5   6  10       61.38       72.75      4.95 o 
   6   6  10       41.51       43.27      5.00 o 
   7   6  10        3.40       -4.27      3.55 o 
  -2   7  10        0.06       -2.79      2.58 o 
  -1   7  10        6.62        4.63      3.53 o 
   0   7  10        4.90       10.37      2.79 o 
   1   7  10      194.23      190.68      6.16 o 
   2   7  10      111.15      115.13      4.98 o 
   3   7  10        4.97        3.81      3.00 o 
   4   7  10        8.83       12.56      2.50 o 
   5   7  10        4.12        2.94      3.05 o 
   6   7  10       17.53       25.38      4.58 o 
   7   7  10        3.28       -0.90      5.49 o 
  -1   8  10        5.08        4.35      2.85 o 
   0   8  10       16.20       21.85      3.44 o 
   1   8  10       71.82       73.71      4.61 o 
   2   8  10        7.51        7.49      5.12 o 
   4   8  10       10.36       11.18      2.54 o 
   5   8  10       47.32       63.62      5.37 o 
   6   8  10       19.75       26.35      4.63 o 
   7   8  10       40.42       51.67      7.84 o 
   0   9  10        2.13        2.46      3.42 o 
   1   9  10       28.18       23.61      4.48 o 
   4   9  10        2.45       -2.21      3.97 o 
   5   9  10       51.68       59.63      7.58 o 
   6   9  10        8.51        3.95      5.42 o 
   4  10  10        1.90        2.78      4.89 o 
  -1  -8  11        1.98        1.03      3.38 o 
   0  -8  11        8.71        9.16      3.93 o 
   1  -8  11        0.59        1.63      5.48 o 
   2  -8  11        1.60        0.30      5.49 o 
  -1  -7  11       21.46       17.76      4.20 o 
   0  -7  11       16.33       19.04      4.20 o 
   1  -7  11        7.42        4.30      3.47 o 
   2  -7  11        0.13        6.36      5.54 o 
   3  -7  11        1.98       -4.59      5.05 o 
   4  -7  11        0.13       -7.20      4.80 o 
  -3  -6  11        3.24       -2.60      3.49 o 
  -2  -6  11       36.90       39.30      5.26 o 
   0  -6  11        0.31        2.87      3.12 o 
   1  -6  11        5.86        4.16      3.19 o 
   2  -6  11       12.52       13.32      5.24 o 
   3  -6  11        0.12       -6.30      4.20 o 
   4  -6  11        1.02        0.48      4.87 o 
   5  -6  11        0.42       -7.28      4.94 o 
  -3  -5  11       17.33       19.91      3.75 o 
  -2  -5  11       37.48       48.48      4.36 o 
  -1  -5  11        2.00        2.25      2.46 o 
   1  -5  11       33.20       29.38      4.16 o 
   2  -5  11       34.22       39.78      5.93 o 
   3  -5  11        2.82        3.63      4.52 o 
   4  -5  11        3.53       -2.83      4.57 o 
   5  -5  11        0.01        1.63      5.05 o 
  -4  -4  11        3.55        1.03      3.02 o 
  -3  -4  11       35.63       45.48      4.60 o 
  -2  -4  11        1.11        5.09      2.83 o 
  -1  -4  11        3.83        0.65      2.27 o 
   0  -4  11        0.03       -0.35      3.69 o 
   1  -4  11       39.00       40.70      3.52 o 
   2  -4  11       21.35       16.02      3.45 o 
   3  -4  11        8.97       10.68      2.41 o 
   4  -4  11       12.98       11.57      5.91 o 
   5  -4  11        0.12       -2.92      3.29 o 
   6  -4  11        0.34       -3.72      3.82 o 
  -4  -3  11        0.07        2.65      3.12 o 
  -3  -3  11        0.43        1.43      2.82 o 
  -2  -3  11       24.42       27.25      4.36 o 
  -1  -3  11       30.98       45.09      3.91 o 
   0  -3  11       23.34       32.23      3.37 o 
   1  -3  11      120.05      129.72      5.12 o 
   2  -3  11        7.34        2.02      2.85 o 
   3  -3  11        3.87       -0.71      2.01 o 
   4  -3  11       17.51       22.59      3.11 o 
   5  -3  11        2.76        3.82      5.73 o 
   6  -3  11        6.35        3.50      3.96 o 
  -4  -2  11       30.87       33.00      4.25 o 
  -3  -2  11       48.50       57.90      4.79 o 
  -2  -2  11       17.16       18.79      3.34 o 
  -1  -2  11       52.72       55.71      4.21 o 
   0  -2  11       29.89       28.96      3.26 o 
   1  -2  11      368.15      385.46      8.01 o 
   2  -2  11      134.76      130.21      6.42 o 
   3  -2  11      154.19      174.23      5.64 o 
   4  -2  11        0.54        0.00      2.15 o 
   5  -2  11       21.80       22.46      4.23 o 
   6  -2  11        9.54       17.17      4.36 o 
   7  -2  11        4.43        2.39      4.88 o 
  -4  -1  11       28.19       32.77      4.34 o 
  -3  -1  11       33.18       33.36      4.11 o 
  -2  -1  11        0.03       -0.77      2.47 o 
  -1  -1  11        4.07        3.36      2.47 o 
   0  -1  11        3.42        3.65      2.55 o 
   1  -1  11      475.61      476.16      9.11 o 
   2  -1  11      133.10      107.10      8.31 o 
   3  -1  11       32.50       34.03      3.89 o 
   4  -1  11        0.61       -2.84      1.89 o 
   5  -1  11       64.73       69.53      5.03 o 
   6  -1  11       13.04        9.90      4.00 o 
   7  -1  11        2.12       -0.24      4.20 o 
  -4   0  11        6.37        5.89      3.28 o 
  -3   0  11      114.89      117.99      5.91 o 
  -2   0  11       61.65       63.45      4.67 o 
  -1   0  11      105.10      107.60      5.06 o 
   0   0  11        1.87        4.75      3.95 o 
   1   0  11       46.40       44.87     11.37 o 
   2   0  11        1.84        1.08      4.30 o 
   3   0  11        0.08       -3.47      2.43 o 
   4   0  11       75.12       70.70      3.62 o 
   5   0  11       45.33       50.74      4.88 o 
   6   0  11       50.68       62.06      5.67 o 
   7   0  11        0.16       -2.97      4.90 o 
  -4   1  11        0.08        0.65      2.91 o 
  -3   1  11       74.46       66.81      5.15 o 
  -2   1  11       15.89       12.19      3.15 o 
  -1   1  11       35.12       43.58      3.89 o 
   0   1  11        7.90        4.79      3.09 o 
   1   1  11      323.53      301.35     17.23 o 
   2   1  11       22.18       17.00      5.33 o 
   3   1  11        5.15        0.43      2.66 o 
   4   1  11      197.96      194.68      5.13 o 
   5   1  11        3.23        6.00      3.14 o 
   6   1  11        7.08        7.12      3.71 o 
   7   1  11        0.00       -0.81      3.68 o 
  -3   2  11       47.12       52.67      7.30 o 
  -2   2  11        0.00       -1.47      2.50 o 
  -1   2  11        3.56       -0.49      2.30 o 
   0   2  11        0.93        5.02      2.38 o 
   1   2  11      279.27      262.73      6.78 o 
   2   2  11       10.93        5.54      4.64 o 
   3   2  11       35.41       46.85      4.47 o 
   4   2  11      165.70      167.16      4.84 o 
   5   2  11        6.45        5.43      2.32 o 
   6   2  11       42.78       44.98      5.11 o 
   7   2  11        2.29       -0.26      3.70 o 
  -3   3  11       24.54       25.94      4.01 o 
  -2   3  11        1.22        2.39      2.73 o 
  -1   3  11        1.28        2.65      2.54 o 
   0   3  11       42.35       49.91      3.89 o 
   1   3  11       51.64       59.43      4.08 o 
   2   3  11       48.43       68.72      7.63 o 
   3   3  11        6.66        9.63      2.95 o 
   4   3  11       20.13       21.09      2.76 o 
   5   3  11       33.94       39.83      3.39 o 
   6   3  11       70.34       84.22      6.42 o 
   7   3  11        3.41        8.28      4.12 o 
  -3   4  11        3.95        0.17      2.95 o 
  -2   4  11        8.20        7.19      3.19 o 
  -1   4  11       23.07       20.75      8.66 o 
   0   4  11       84.29       85.76      4.74 o 
   1   4  11       18.81       15.96      3.61 o 
   2   4  11       26.69       31.17      6.29 o 
   3   4  11       11.45       11.25      5.10 o 
   4   4  11       23.33       23.45      3.16 o 
   5   4  11        0.08       -0.86      2.10 o 
   6   4  11       37.19       52.76      5.27 o 
   7   4  11        9.01        5.12      4.02 o 
  -2   5  11       17.84       17.52      3.59 o 
  -1   5  11        4.04        4.08      2.67 o 
   0   5  11       46.81       49.54      5.23 o 
   1   5  11       29.94       31.59      3.50 o 
   2   5  11        1.09        1.40      4.25 o 
   3   5  11       28.07       19.55      5.72 o 
   4   5  11        8.19        5.84      3.67 o 
   5   5  11       18.98       24.87      3.16 o 
   6   5  11        7.45        9.17      3.86 o 
   7   5  11       33.15       36.16      5.21 o 
  -2   6  11        7.84        3.83      3.14 o 
  -1   6  11        0.15       -3.55      2.37 o 
   0   6  11       10.95       17.20      3.17 o 
   1   6  11        3.67        1.23      2.50 o 
   2   6  11       45.85       65.65      7.53 o 
   3   6  11        9.59        2.50      4.92 o 
   4   6  11        0.30        0.62      2.22 o 
   5   6  11       37.61       48.72      3.90 o 
   6   6  11        1.42        3.75      3.72 o 
   7   6  11       38.13       36.67      6.68 o 
  -1   7  11        6.12        6.08      2.99 o 
   0   7  11        8.31        7.74      2.94 o 
   1   7  11        0.43        0.82      2.48 o 
   2   7  11       72.18       74.63      7.86 o 
   3   7  11       14.97        2.57      5.24 o 
   4   7  11       10.83        5.84      2.59 o 
   5   7  11       13.94       11.34      2.90 o 
   6   7  11        1.11       -4.92      3.28 o 
   0   8  11        0.00       -1.58      2.60 o 
   1   8  11        8.85        4.59      2.84 o 
   2   8  11       10.17        9.30      5.37 o 
   3   8  11       79.00       74.72      8.50 o 
   4   8  11       15.99       18.45      3.03 o 
   5   8  11        1.18        2.83      3.66 o 
   6   8  11        0.09       -1.42      3.50 o 
   0  -7  12        0.52       -4.34      3.26 o 
   2  -7  12        0.38       -2.04      5.24 o 
  -1  -6  12       24.93       35.33      5.15 o 
   3  -6  12        5.47       -7.03      4.69 o 
  -2  -5  12        1.63       -0.05      3.56 o 
  -1  -5  12        1.42       -1.40      3.35 o 
   0  -5  12        0.35       -0.16      3.05 o 
   1  -5  12       48.03       55.56      5.12 o 
   3  -5  12       19.93       24.76      6.04 o 
   4  -5  12        5.20        4.55      5.40 o 
  -2  -4  12       26.07       20.07      3.69 o 
  -1  -4  12       44.58       56.62      4.80 o 
   0  -4  12        0.35       -0.89      2.43 o 
   1  -4  12       31.76       29.53      7.88 o 
   2  -4  12        2.53       -3.38      4.13 o 
   3  -4  12        0.77        0.77      2.24 o 
   4  -4  12        4.95       -0.32      3.33 o 
   5  -4  12       14.36       10.92      4.24 o 
  -3  -3  12       66.88       88.00      5.61 o 
  -2  -3  12       80.96       90.86      8.22 o 
  -1  -3  12       66.20       66.46      4.81 o 
   0  -3  12        1.78       -2.81      3.46 o 
   1  -3  12        6.21        5.57      2.65 o 
   2  -3  12        7.00       -1.10      4.27 o 
   3  -3  12        4.06        8.25      2.51 o 
   4  -3  12       34.70       44.00      3.63 o 
   5  -3  12       10.01        6.47      6.90 o 
   6  -3  12        2.50        0.29      4.02 o 
  -3  -2  12       46.23       42.80      5.56 o 
  -2  -2  12        4.92       -1.23      2.70 o 
  -1  -2  12       11.13       10.34      3.07 o 
   0  -2  12       31.51       30.44      3.60 o 
   1  -2  12      149.65      164.04      8.18 o 
   2  -2  12        3.11       -0.23      4.66 o 
   3  -2  12       17.12       17.07      3.20 o 
   4  -2  12       63.16       71.80      3.98 o 
   5  -2  12        3.45        2.26      3.68 o 
   6  -2  12        3.72        2.55      3.98 o 
  -3  -1  12       21.11       29.19     10.60 o 
  -2  -1  12        5.06       -0.91      2.66 o 
  -1  -1  12        7.65        4.81      2.80 o 
   0  -1  12       62.39       50.21      4.14 o 
   1  -1  12       96.53       92.42      4.83 o 
   2  -1  12       29.68       31.90      6.55 o 
   3  -1  12       18.59       16.58      5.67 o 
   4  -1  12        0.29       -0.67      2.16 o 
   5  -1  12        9.40       11.43      3.91 o 
   6  -1  12       22.83       28.60      4.98 o 
  -3   0  12        0.02       -5.16      4.59 o 
  -2   0  12        0.23       -3.48      2.62 o 
  -1   0  12       45.10       50.27      4.39 o 
   0   0  12       49.53       44.75      3.99 o 
   1   0  12        0.40       -1.79      3.53 o 
   2   0  12       10.16       14.08      5.56 o 
   3   0  12      113.21      115.33      8.93 o 
   4   0  12       12.96       12.40      2.72 o 
   5   0  12       20.80       19.41      4.02 o 
   6   0  12       13.95       14.86      4.36 o 
   7   0  12        0.33       -1.67      3.89 o 
  -3   1  12       13.00       14.65      4.96 o 
  -2   1  12        4.02        2.72      3.00 o 
  -1   1  12        3.07        2.41      2.55 o 
   0   1  12        5.46        7.04      2.75 o 
   1   1  12       46.20       48.65      3.96 o 
   2   1  12        0.10       -3.79      4.11 o 
   3   1  12       36.45       43.71      7.07 o 
   4   1  12        4.05        0.45      2.23 o 
   5   1  12        1.88        0.97      2.38 o 
   6   1  12       10.20       10.54      4.05 o 
   7   1  12       22.51       17.13      4.97 o 
  -2   2  12       11.41       12.37      3.33 o 
  -1   2  12       13.17        9.99      5.37 o 
   0   2  12        8.71       12.36      2.97 o 
   1   2  12       10.02       11.11      4.95 o 
   2   2  12       14.32       18.56      5.77 o 
   3   2  12        1.79        0.21      4.32 o 
   4   2  12        3.46        4.26      2.33 o 
   5   2  12        6.71        4.51      2.55 o 
   6   2  12        0.38       -1.98      3.40 o 
   7   2  12       43.43       37.21      6.42 o 
  -2   3  12        2.76        1.76      2.79 o 
  -1   3  12       16.96       21.01      5.54 o 
   0   3  12       56.20       61.97      4.63 o 
   1   3  12       73.17       77.70      4.59 o 
   2   3  12      106.10      101.50      8.41 o 
   3   3  12        5.14        9.67      5.24 o 
   4   3  12       20.86       11.72      2.60 o 
   5   3  12       21.76       22.14      3.19 o 
   6   3  12        0.03        3.02      3.60 o 
   7   3  12       50.46       53.11      6.49 o 
  -2   4  12        2.50       -0.07      2.83 o 
  -1   4  12        0.04       -2.11      2.51 o 
   0   4  12       22.67       25.84      9.13 o 
   1   4  12       31.60       22.81      6.75 o 
   2   4  12       73.06       67.55      7.56 o 
   3   4  12        5.54       -0.11      4.66 o 
   4   4  12       33.50       46.09      3.57 o 
   5   4  12        2.46       -1.18      4.94 o 
   6   4  12        9.36       14.10      4.21 o 
   7   4  12       17.56       16.31      4.88 o 
  -1   5  12        0.96        3.07      2.73 o 
   0   5  12        2.22        5.12      2.86 o 
   1   5  12        3.66       -0.92      2.65 o 
   2   5  12       33.06       32.36      6.82 o 
   3   5  12       50.72       61.24      8.31 o 
   4   5  12       33.78       47.62      4.56 o 
   5   5  12       56.25       64.23      6.29 o 
   6   5  12       46.91       49.71      6.05 o 
   0   6  12        7.31        8.81      3.19 o 
   1   6  12        1.98        0.59      2.47 o 
   2   6  12        1.80        5.08      5.01 o 
   3   6  12       74.33       82.67      8.50 o 
   4   6  12       14.65       17.45      3.68 o 
   5   6  12      117.38      120.17      5.07 o 
   6   6  12       40.26       42.97      5.42 o 
   1   7  12        3.38        7.81      5.26 o 
   2   7  12        1.64       -4.59      4.62 o 
   3   7  12       78.64      107.17      9.49 o 
   4   7  12       10.02        6.84      3.52 o 
   5   7  12       71.04       81.44      4.69 o 
   2   8  12        3.37        2.48      5.40 o 
   3   8  12       88.06       83.86      9.07 o 
   4   8  12       20.83       21.50      5.65 o 
   0  -5  13       46.18       44.28      5.54 o 
  -1  -4  13       13.01        6.98      3.28 o 
   0  -4  13       47.01       47.16      4.49 o 
   1  -4  13       43.31       57.47      8.13 o 
   2  -4  13        0.24       -2.92      4.50 o 
   3  -4  13       17.44       20.90      3.55 o 
   4  -4  13        3.36        8.99      4.01 o 
  -1  -3  13       10.29       10.03      4.32 o 
   0  -3  13        0.14       -1.08      2.77 o 
   1  -3  13        4.59       -0.30      4.75 o 
   2  -3  13        1.26       -0.67      4.78 o 
   3  -3  13       11.46        8.94      4.10 o 
   4  -3  13        0.14       -3.63      2.42 o 
   5  -3  13        7.14        1.28      4.05 o 
  -2  -2  13        0.26       -0.31      2.86 o 
  -1  -2  13        7.48        5.94      3.16 o 
   0  -2  13        9.07        6.27      3.49 o 
   1  -2  13       47.10       35.53      7.10 o 
   2  -2  13        4.48       -1.40      5.12 o 
   3  -2  13        5.03        7.40      4.25 o 
   4  -2  13       13.87       11.57      2.92 o 
   5  -2  13       11.23        8.08      4.16 o 
  -2  -1  13        2.20        5.16      3.19 o 
  -1  -1  13       16.03       12.57      3.40 o 
   0  -1  13        3.08        0.14      2.59 o 
   1  -1  13       24.48       16.95      6.02 o 
   2  -1  13        0.24       -0.67      4.36 o 
   3  -1  13        8.61        5.88      5.33 o 
   4  -1  13       53.10       51.00      3.87 o 
   5  -1  13        0.18        0.59      3.65 o 
  -2   0  13        7.44       15.13      3.67 o 
  -1   0  13       16.41       11.02      3.38 o 
   0   0  13       22.69       23.06      3.59 o 
   1   0  13        0.04        2.14      5.17 o 
   2   0  13       22.50       28.32      6.57 o 
   3   0  13       47.69       45.62      7.56 o 
   4   0  13      100.63      100.93      7.22 o 
   5   0  13        8.08        5.60      2.79 o 
   6   0  13        3.70       -1.55      3.91 o 
  -1   1  13        2.08        0.08      2.87 o 
   0   1  13        3.15       -0.77      3.28 o 
   1   1  13        4.04        7.01      5.31 o 
   2   1  13       45.79       50.99      7.88 o 
   3   1  13       77.07       75.98      8.43 o 
   4   1  13       46.66       61.89      4.95 o 
   5   1  13       10.70        7.78      2.95 o 
   6   1  13       14.99       16.59      6.97 o 
  -1   2  13        4.63       -1.83      4.39 o 
   0   2  13       37.15       39.74      4.50 o 
   1   2  13        5.37       -3.08      4.52 o 
   2   2  13       48.84       54.30      8.06 o 
   3   2  13       69.54       76.79      8.50 o 
   4   2  13       27.53       35.30      4.25 o 
   5   2  13       25.66       23.32      3.33 o 
   6   2  13       39.61       45.39      5.59 o 
  -1   3  13       16.97       15.82      6.49 o 
   0   3  13       22.52       30.82      7.06 o 
   1   3  13       20.21       21.96      6.32 o 
   2   3  13        0.57       -2.32      4.69 o 
   3   3  13       13.97       11.62      5.97 o 
   4   3  13        2.41        3.03      3.05 o 
   5   3  13       72.68       70.30      6.83 o 
   6   3  13       21.91       22.26      4.95 o 
   0   4  13       10.47       11.65      3.20 o 
   1   4  13       20.37       36.68      7.14 o 
   2   4  13       16.31       12.54      5.74 o 
   3   4  13        6.22        6.78      5.37 o 
   4   4  13        6.36        9.65      3.95 o 
   5   4  13      113.57      122.31      5.08 o 
   0   5  13        6.91        5.93      7.07 o 
   1   5  13        0.14        7.49      5.21 o 
   2   5  13       10.66       12.61      5.65 o 
   3   5  13        3.83        5.58      5.40 o 
   4   5  13        2.53        4.29      3.42 o 
   5   5  13       43.59       49.80      8.17 o 
   1   6  13        7.02        5.79      5.56 o 
   2   6  13        2.10       -2.11      5.10 o 
   3   6  13        0.29        0.07      5.28 o 
   4   6  13        0.42       -4.11      4.10 o 
   1  -3  14       14.41        3.54      5.60 o 
   2  -3  14        0.54       -2.07      5.05 o 
   1  -2  14        4.47        4.39      5.67 o 
   2  -2  14       15.44       15.99      6.45 o 
   3  -2  14        8.98        5.40      4.32 o 
   0  -1  14       32.43       37.75      4.39 o 
   1  -1  14        1.34        5.37      5.58 o 
   2  -1  14        6.92        8.77      6.06 o 
   3  -1  14       21.11       25.33      7.26 o 
   4  -1  14       20.60       21.14      4.85 o 
   0   0  14       18.51       24.86      4.01 o 
   1   0  14        0.05       -6.41      4.27 o 
   2   0  14       17.12       10.06      6.18 o 
   3   0  14       20.20       17.09      6.68 o 
   4   0  14       14.68       11.27      3.58 o 
   0   1  14        8.20        4.65      3.27 o 
   1   1  14        3.30       -1.52      5.12 o 
   2   1  14       45.93       46.81      8.25 o 
   3   1  14       24.34       24.21      7.14 o 
   4   1  14        5.37        4.07      3.37 o 
   1   2  14        3.96        4.04      5.54 o 
   2   2  14        7.30        4.69      5.72 o 
   3   2  14        3.09        4.64      5.97 o 
   4   2  14        8.46        5.41      3.50 o 
   1   3  14        1.54       -0.30      5.03 o 
   2   3  14        0.01       -0.09      4.89 o 
   3   3  14       17.16       19.04      6.55 o 
   4   3  14       21.08       16.11      4.21 o 
   2   4  14       10.73       16.42      6.57 o 
   3   4  14       87.28      106.09      9.99 o 
                                                 
